# Supplementary material for: A framework for computing angle of progression from transperineal ultrasound images for evaluating fetal head descent using a novel double branch network
Source: Front Physiol. 2022 Dec 2;13:940150. doi: 10.3389/fphys.2022.940150 (PMC9755498; doi:10.3389/fphys.2022.940150)
Supplement: Supplementary file 2 [file DataSheet1.CSV]

frame_label	video_no	frame_id	left_point_x	left_point_y	right_point_x	right_point_y	tangent_point_x	tangent_point_y
6	20190906T105145	309	521	185	774	209	983	408
6	20190906T105145	319	521	185	774	209	983	408
6	20190906T105145	329	519	188	777	210	985	409
6	20190906T105145	339	519	188	777	210	985	409
6	20190906T105145	349	519	188	777	210	985	409
6	20190906T105145	359	519	188	777	210	985	418
6	20190906T105145	369	515	188	779	214	984	417
6	20190906T105145	379	515	188	779	214	984	417
6	20190909T155747	0	487	154	746	165	880	388
6	20190909T155747	9	441	160	693	176	848	467
6	20190909T155747	19	441	157	692	179	846	475
6	20190909T155747	29	435	178	684	183	855	454
6	20190909T155747	39	438	179	688	184	896	407
6	20190909T155747	49	445	182	695	187	898	409
6	20190909T155747	59	446	182	695	186	898	410
6	20190909T155747	69	446	182	695	186	898	411
6	20190909T155747	79	463	183	706	189	874	365
6	20190909T155747	89	465	184	702	187	867	384
6	20190909T155747	99	443	183	679	183	822	387
6	20190909T155747	169	476	198	713	196	873	394
6	20190909T155747	179	467	198	705	192	866	371
6	20190909T155747	189	438	181	677	176	848	355
6	20190909T155747	329	527	192	773	193	920	417
6	20190909T155747	339	527	186	770	194	919	415
6	20190909T155747	349	527	186	770	194	919	415
6	20190909T155747	359	506	181	771	178	920	407
6	20190909T155747	369	505	181	768	173	905	424
6	20190909T155747	379	505	181	768	173	905	424
6	20190909T155747	389	505	181	768	173	905	424
6	20190909T155747	399	506	180	766	175	904	421
6	20190909T155747	409	506	180	766	175	909	404
6	20190909T155747	419	507	180	761	175	892	437
6	20190909T155747	429	502	177	756	173	882	454
6	20190909T155747	439	501	180	754	171	894	423
6	20190909T155747	449	502	181	750	171	912	394
6	20190909T155747	459	502	181	750	171	909	388
6	20190909T155747	469	475	163	716	180	842	444
6	20190909T155747	539	480	170	727	177	893	408
6	20190909T155747	549	493	173	741	175	892	355
6	20190909T155747	559	494	174	741	173	892	355
6	20190909T155747	569	493	175	742	174	892	355
6	20190909T155747	649	501	180	772	200	924	423
6	20190909T155747	659	485	177	748	180	895	416
6	20190909T155747	669	486	175	747	180	896	394
6	20190909T155747	679	487	174	747	179	896	394
6	20190909T155747	689	487	174	747	179	892	395
6	20190909T155747	699	485	175	746	177	892	395
6	20190909T155747	709	485	175	746	176	892	395
6	20190909T155747	719	485	177	743	173	886	397
6	20190909T161453	0	477	146	709	100	830	453
6	20190909T161453	9	572	162	820	91	922	461
6	20190909T161453	19	572	162	820	91	922	459
6	20190909T161453	29	575	160	825	86	937	441
6	20190909T161453	39	574	160	825	85	948	436
6	20190909T161453	49	574	161	824	85	949	439
6	20190909T161453	79	557	163	810	90	930	467
6	20190909T161453	89	557	163	810	90	935	447
6	20190909T161453	99	557	163	810	90	931	441
6	20190909T161453	109	571	153	825	89	873	497
6	20190909T161453	119	568	154	826	89	899	480
6	20190909T161453	129	568	154	826	89	928	463
6	20190909T161453	139	572	152	823	89	923	469
6	20190909T161453	149	572	152	823	89	923	469
6	20190909T161453	159	572	153	822	88	923	469
6	20190909T161453	169	572	153	822	88	923	469
6	20190909T161453	179	572	153	822	88	923	469
6	20190909T161453	189	569	157	821	87	923	469
6	20190909T161453	199	568	159	823	86	923	469
6	20190909T161453	209	568	159	823	86	923	469
6	20190909T161453	219	566	160	823	88	910	466
6	20190909T161453	329	500	162	753	95	890	427
6	20190909T161453	339	506	157	754	97	900	414
6	20190909T161453	349	506	157	754	97	900	414
6	20190909T161453	359	505	157	754	96	900	414
6	20190909T161453	369	505	157	754	96	900	414
6	20190909T161453	379	505	157	754	96	900	414
6	20190909T161453	389	505	157	754	96	900	414
6	20190909T161453	399	505	157	754	96	900	414
6	20190909T161453	409	505	157	754	96	899	413
6	20190909T161453	419	505	157	754	96	899	413
6	20190909T161453	429	505	157	754	96	899	413
6	20190909T161453	439	505	157	754	96	899	413
6	20190909T161453	449	505	157	754	96	900	415
6	20190909T161453	459	505	157	754	96	890	421
6	20190909T161453	469	505	157	754	96	890	418
6	20190909T161453	479	510	159	762	100	890	420
6	20190909T161453	489	510	159	762	100	889	420
6	20190909T161453	499	518	156	764	95	935	387
6	20190909T161453	509	518	156	764	95	935	387
6	20190909T161453	519	518	156	763	95	935	401
6	20190909T161453	529	518	156	763	95	924	400
6	20190909T161453	539	518	156	763	95	924	400
6	20190909T161453	549	513	155	757	94	920	397
6	20190909T161453	559	506	156	750	95	912	394
6	20190909T161453	569	495	157	741	98	914	401
6	20190909T161453	579	489	158	730	97	892	412
6	20190909T161453	589	496	159	729	95	891	412
6	20190909T161453	599	496	159	729	95	891	412
6	20190909T161453	609	496	159	729	95	880	420
6	20190909T161453	619	500	152	730	97	880	421
6	20190909T161453	629	500	152	730	97	875	425
6	20190909T161453	639	499	149	732	97	875	426
6	20190909T161453	649	501	149	728	97	874	424
6	20190909T161453	659	502	146	730	98	875	425
6	20190909T161453	669	503	150	733	103	875	427
6	20190909T161453	679	500	153	732	101	875	427
6	20190909T161453	689	500	153	732	101	861	447
6	20190909T161453	699	500	153	732	101	853	444
6	20190909T161453	709	479	146	711	94	843	434
6	20190909T161453	719	479	146	711	94	843	434
6	20190909T161601	179	478	129	684	104	871	400
6	20190909T161601	189	500	128	705	101	896	398
6	20190909T161601	199	503	130	708	104	909	389
6	20190909T161601	209	538	148	732	91	969	367
6	20190909T161601	219	567	144	745	88	987	363
6	20190909T161601	229	551	166	752	80	1014	341
6	20190909T161601	239	551	166	752	80	1016	343
6	20190909T161601	249	545	146	761	104	998	365
6	20190909T161601	259	561	141	777	100	1004	373
6	20190909T161601	269	559	142	776	99	1004	373
6	20190909T161601	279	573	144	800	90	1007	392
6	20190909T161601	289	583	149	813	94	1009	396
6	20190909T161601	299	571	130	787	84	952	443
6	20190909T161601	309	578	126	794	80	973	438
6	20190909T161601	319	577	128	794	82	973	437
6	20190909T161601	329	577	128	794	82	973	437
6	20190909T161601	339	554	141	770	95	954	444
6	20190909T161601	349	554	141	770	95	962	427
6	20190909T161601	359	560	132	777	86	970	423
6	20190909T161601	369	560	132	777	86	954	415
6	20190909T161601	379	560	132	777	86	949	409
6	20190909T161601	389	560	135	774	85	949	408
6	20190909T161601	399	564	138	780	87	977	430
6	20190909T161601	409	564	138	780	87	1024	349
6	20190909T161601	419	574	136	786	89	1045	341
6	20190909T161601	429	574	136	786	89	1044	340
6	20190909T161601	439	574	136	786	89	1044	340
6	20190909T161601	449	574	136	786	89	1043	339
6	20190909T161601	459	574	136	786	89	1043	339
6	20190909T161601	469	574	136	786	89	1043	339
6	20190909T161601	479	574	136	786	89	1043	339
6	20190909T161601	489	574	136	786	89	1043	339
6	20190909T161601	499	574	136	786	89	1043	339
6	20190909T161601	509	574	136	786	89	1043	339
6	20190909T161601	519	574	136	786	89	1043	339
6	20190909T161601	619	536	130	789	109	941	450
6	20190909T161601	629	544	127	788	110	941	449
6	20190909T161601	639	552	124	788	112	941	448
6	20190909T161601	649	552	124	788	112	942	452
6	20190909T161601	659	552	124	788	112	942	452
6	20190909T161601	669	552	124	788	112	948	442
6	20190909T161601	679	552	125	784	110	947	431
6	20190909T161601	689	553	126	782	109	946	430
6	20190909T161601	699	553	126	782	109	946	430
6	20190909T161601	709	553	126	782	109	946	430
6	20190911T104437	0	582	177	844	87	1074	359
6	20190911T104437	399	605	159	879	120	1002	421
6	20190911T104437	409	605	159	879	120	1002	421
6	20190911T104437	449	492	185	766	146	926	415
6	20190911T104437	459	536	168	810	129	965	400
6	20190911T104437	469	559	163	833	124	985	396
6	20190911T104437	519	455	204	787	118	934	417
6	20190911T104437	529	467	201	800	115	937	425
6	20190911T104437	539	467	201	800	115	937	425
6	20190911T104437	549	475	199	801	111	938	427
6	20190911T104437	559	482	195	800	108	938	427
6	20190911T104437	569	482	195	800	108	938	427
6	20190911T104437	579	482	195	800	108	938	427
6	20190911T104437	589	482	195	800	108	938	427
6	20190911T104437	599	535	196	847	102	1018	376
6	20190911T104437	609	547	199	847	98	1025	375
6	20190911T104437	619	584	175	885	97	1049	379
6	20190911T104437	629	584	175	885	97	1059	364
6	20190911T104437	639	584	175	885	97	1059	364
6	20190911T104437	649	584	175	885	97	1059	364
6	20190911T104437	659	584	175	885	97	1059	364
6	20190911T104437	669	584	175	885	97	1062	367
6	20190911T104437	679	584	175	885	97	1062	366
6	20190911T104437	689	584	175	885	97	1062	366
6	20190911T104437	699	584	175	885	97	1062	366
6	20190911T105058	0	553	204	793	186	895	433
6	20190916T104520	0	520	138	800	96	753	544
6	20190916T104520	149	546	134	824	111	717	544
6	20190916T104520	159	533	122	796	125	687	533
6	20190916T104520	169	527	123	797	123	686	535
6	20190916T104520	179	523	133	763	118	690	522
6	20190916T104520	189	480	132	766	113	679	538
6	20190916T104520	199	503	134	766	117	688	543
6	20190916T104520	209	480	124	766	118	696	544
6	20190916T104520	219	481	127	764	118	697	542
6	20190916T104520	229	485	118	772	119	696	547
6	20190916T104520	259	487	121	759	132	624	554
6	20190916T104520	269	479	124	738	117	631	538
6	20190916T104520	279	482	122	740	117	632	542
6	20190916T104520	289	482	122	736	118	633	540
6	20190916T104520	299	482	121	736	119	633	540
6	20190916T104520	309	482	122	746	117	639	542
6	20190916T104520	319	492	115	740	122	653	539
6	20190916T104520	329	495	120	743	117	658	537
6	20190916T104520	339	496	117	748	118	663	540
6	20190916T104520	349	516	128	755	111	672	536
6	20190916T104520	359	518	124	749	118	673	533
6	20190916T104520	369	516	123	767	119	671	543
6	20190916T104520	379	515	124	771	118	671	545
6	20190916T104520	389	513	126	761	114	672	539
6	20190916T104520	399	501	122	752	116	662	532
6	20190916T104520	549	506	141	777	98	759	524
6	20190916T104520	559	497	137	775	102	761	519
6	20190916T104520	569	504	135	780	95	756	523
6	20190916T104520	579	496	133	778	103	756	523
6	20190916T104520	589	496	134	785	101	756	526
6	20190916T104520	849	526	190	846	120	774	566
6	20190916T105526	0	501	160	811	115	982	416
6	20190916T105526	289	524	155	833	128	960	452
6	20190916T105526	299	524	155	833	128	960	452
6	20190916T105526	309	515	158	824	130	957	444
6	20190916T105526	319	511	158	820	130	956	441
6	20190916T105526	329	511	158	821	130	956	441
6	20190916T105526	339	509	158	821	129	956	441
6	20190916T105526	349	504	161	815	132	951	457
6	20190916T105526	389	492	163	803	128	944	449
6	20190916T105526	399	481	165	793	126	942	443
6	20190916T105526	409	492	164	805	128	945	450
6	20190916T105526	419	481	165	793	126	942	443
6	20190916T105526	429	499	162	805	131	945	450
6	20190916T105526	459	499	153	788	129	944	436
6	20190916T105526	469	497	154	787	131	950	430
6	20190916T105526	479	492	157	781	129	948	427
6	20190916T105526	489	484	158	798	127	972	423
6	20190916T105526	499	490	157	793	127	973	415
6	20190916T105526	509	490	157	801	128	976	420
6	20190916T105526	519	500	152	786	129	970	409
6	20190916T105526	529	505	148	782	132	967	406
6	20190916T105526	539	510	151	786	125	971	411
6	20190916T105526	549	487	151	805	127	978	422
6	20190916T105526	559	498	157	797	130	981	383
6	20190916T105526	569	493	158	793	129	972	413
6	20190916T105526	579	493	158	798	121	977	420
6	20190916T105526	589	478	156	802	126	977	420
6	20190916T105526	599	495	153	798	130	974	415
6	20190916T105526	609	485	158	798	127	975	417
6	20190916T105526	619	484	156	800	126	976	419
6	20190916T105526	629	494	156	792	126	971	407
6	20190916T105526	639	491	158	794	129	972	407
6	20190916T105526	649	487	151	805	127	977	415
6	20190916T105526	659	486	157	799	127	974	411
6	20190916T105526	669	483	157	799	127	974	412
6	20190916T105526	679	493	157	798	130	973	409
6	20190916T105526	689	493	157	800	130	974	410
6	20190916T105526	699	505	153	797	127	973	410
6	20190916T105526	709	495	155	799	130	973	410
6	20190916T105526	719	498	156	786	131	967	401
6	20190916T105526	729	497	156	797	132	972	408
6	20190916T105526	739	493	157	800	130	974	410
6	20190916T105526	749	494	158	789	131	969	403
6	20190916T105641	0	420	138	736	110	892	403
6	20190916T105641	9	495	163	802	113	962	427
6	20190916T105641	19	488	166	819	104	967	432
6	20190916T105641	29	492	165	809	111	963	424
6	20190916T105641	39	502	158	794	116	957	412
6	20190916T105641	49	500	161	801	115	960	417
6	20190916T105641	59	501	156	806	116	961	420
6	20190916T105641	69	502	155	792	119	955	409
6	20190916T105641	79	494	161	787	113	955	408
6	20190916T105641	89	494	159	798	112	959	416
6	20190916T105641	109	504	154	786	113	939	384
6	20190916T105641	129	431	112	749	130	801	459
6	20190916T105641	139	439	111	728	129	788	452
6	20190916T105641	149	416	95	720	143	754	455
6	20190916T105641	169	410	99	717	141	732	465
6	20190916T105641	179	403	100	724	140	732	471
6	20190916T105641	189	407	100	724	139	732	471
6	20190916T105641	199	400	96	709	137	731	458
6	20190916T105641	209	395	96	713	137	731	463
6	20190916T105641	219	400	96	712	138	735	463
6	20190916T105641	229	387	102	710	135	735	461
6	20190916T105641	239	394	97	712	137	735	463
6	20190916T105641	249	401	99	702	135	735	454
6	20190916T105641	269	392	97	712	137	735	463
6	20190916T105641	439	395	159	674	109	826	382
6	20190916T105641	449	395	159	674	109	843	359
6	20190916T105641	459	395	159	674	109	851	368
6	20190916T105641	469	395	159	674	109	855	367
6	20190916T105641	479	391	157	686	111	846	372
6	20190916T105641	489	389	160	687	107	858	372
6	20190916T105641	499	395	159	674	109	856	367
6	20190916T105641	509	387	158	693	108	849	378
6	20190916T105641	519	388	158	690	109	848	376
6	20190916T105641	529	387	158	692	109	849	377
6	20190916T105641	539	390	159	684	108	846	372
6	20190916T105641	549	390	160	684	107	846	373
6	20190916T105641	559	398	161	679	102	845	371
6	20190916T105641	569	397	161	683	101	847	374
6	20190916T105641	579	393	159	696	101	852	383
6	20190916T105641	589	396	160	687	101	849	377
6	20190916T105641	599	391	158	683	106	846	372
6	20190916T105641	609	391	155	694	110	849	378
6	20190916T105641	619	393	157	687	108	857	360
6	20190916T105641	629	395	157	679	108	853	354
6	20190916T105641	639	395	157	679	108	853	354
6	20190916T105641	649	396	160	691	99	861	366
6	20190916T105641	659	395	157	678	108	853	354
6	20190916T105641	669	393	158	685	106	874	355
6	20190916T105641	679	391	158	695	109	861	365
6	20190916T105641	689	393	155	697	111	861	365
6	20190916T105641	699	398	164	693	101	862	366
6	20190916T105641	709	391	165	689	103	873	359
6	20190916T105641	719	392	166	687	105	869	355
6	20190916T105641	729	393	158	685	106	856	362
6	20190916T105641	739	397	168	679	107	853	357
6	20190916T110257	0	607	125	859	111	800	546
6	20190916T110257	9	577	150	806	123	812	550
6	20190916T110257	19	569	158	796	116	812	544
6	20190916T110257	39	503	142	799	134	712	579
6	20190916T110257	49	514	136	800	141	744	568
6	20190916T110257	59	537	153	793	117	783	552
6	20190916T110257	69	545	148	792	120	783	552
6	20190916T110257	79	527	146	786	123	783	548
6	20190916T110257	89	527	147	792	121	804	538
6	20190916T110257	99	533	139	796	119	804	541
6	20190916T110257	109	536	142	791	113	804	538
6	20190916T110257	119	545	142	800	123	828	540
6	20190916T110257	129	565	150	817	117	839	549
6	20190916T110257	139	561	150	815	111	839	548
6	20190916T110257	159	546	141	800	124	838	541
6	20190916T110257	169	547	145	792	119	838	537
6	20190916T110257	179	548	146	795	124	838	538
6	20190916T110257	189	550	150	808	115	839	546
6	20190916T110257	199	546	149	804	117	839	544
6	20190916T110257	209	546	144	816	119	839	550
6	20190916T110257	219	546	137	794	120	768	559
6	20190916T110257	229	533	134	794	116	753	562
6	20190916T110257	239	537	135	789	117	753	559
6	20190916T110257	249	537	134	792	118	748	555
6	20190916T110257	259	537	134	789	118	748	554
6	20190916T110257	269	529	145	787	113	748	553
6	20190916T110257	279	536	142	777	117	739	561
6	20190916T110257	289	529	144	780	123	743	567
6	20190916T110257	299	521	137	767	135	735	565
6	20190916T110257	409	580	127	800	118	782	527
6	20190916T110257	419	575	131	798	123	728	551
6	20190916T110257	429	570	131	802	127	724	551
6	20190916T110257	439	571	129	791	118	718	544
6	20190916T110257	449	577	123	792	121	719	546
6	20190916T110257	469	569	125	795	120	704	547
6	20190916T110257	479	565	125	794	120	669	560
6	20190916T110257	489	566	127	794	118	669	560
6	20190916T110257	499	560	124	795	120	669	560
6	20190916T110257	509	564	123	795	121	669	559
6	20190916T110257	519	558	122	796	121	668	560
6	20190916T110257	529	564	122	794	121	669	559
6	20190916T110257	539	569	125	795	120	672	553
6	20190916T110257	549	569	125	795	120	690	545
6	20190916T110257	559	569	125	795	120	729	538
6	20190916T110257	569	569	125	795	120	729	538
6	20190916T110257	579	569	125	795	120	729	538
6	20190916T110257	589	606	128	826	103	766	549
6	20190916T110257	599	602	130	825	99	805	533
6	20190916T110257	609	602	130	825	99	805	533
6	20190916T110257	619	602	130	825	99	805	533
6	20190916T110257	629	602	130	825	99	805	533
6	20190916T110257	639	602	130	825	99	805	533
6	20190916T110257	649	602	130	825	99	805	533
6	20190916T110257	659	602	130	825	99	805	532
6	20190916T110257	669	602	130	825	99	805	532
6	20190916T110257	679	602	130	825	99	805	532
6	20190916T110257	689	602	130	825	99	805	532
6	20190916T110257	699	602	130	825	99	805	532
6	20190916T110257	709	601	132	824	98	805	530
6	20190916T110257	719	601	132	824	98	805	530
6	20190916T110257	729	601	132	824	98	804	532
6	20190916T110257	739	602	130	825	99	804	531
6	20190916T110257	749	602	130	825	99	804	529
6	20190916T112312	0	493	129	759	121	895	360
6	20190916T112312	9	502	135	767	127	897	366
6	20190916T112312	19	502	135	767	127	897	366
6	20190916T112312	29	503	138	769	130	897	366
6	20190916T112312	39	503	138	769	130	897	366
6	20190916T112312	49	503	138	769	130	897	366
6	20190916T112312	59	503	138	769	130	897	366
6	20190916T112312	69	503	138	769	130	897	366
6	20190916T112312	79	503	138	769	130	897	366
6	20190916T112312	89	503	138	769	130	897	366
6	20190916T112312	99	497	135	763	127	894	361
6	20190916T112312	109	499	136	765	128	893	359
6	20190916T112312	119	491	130	758	122	885	373
6	20190916T112312	129	484	127	750	119	879	376
6	20190916T112312	139	484	127	750	119	879	372
6	20190916T112312	149	488	125	752	124	883	357
6	20190916T112312	159	488	125	752	124	886	348
6	20190916T112312	169	488	125	752	124	893	346
6	20190916T112312	179	488	125	752	124	898	343
6	20190916T112312	189	488	125	752	124	898	343
6	20190916T112312	199	492	125	756	124	899	345
6	20190916T112312	209	492	125	756	124	900	346
6	20190916T112312	219	492	125	756	124	900	346
6	20190916T112312	229	492	125	756	124	902	345
6	20190916T112312	239	492	125	756	124	894	355
6	20190916T112312	249	492	125	756	124	894	355
6	20190916T112312	259	492	125	756	124	894	355
6	20190916T112312	269	498	124	762	123	897	360
6	20190916T112312	279	498	124	762	123	897	360
6	20190916T112312	289	498	124	762	123	892	356
6	20190918T115054	0	469	217	690	95	838	457
6	20190918T115054	9	479	110	778	156	687	534
6	20190918T115054	19	479	110	778	156	687	534
6	20190918T115054	39	466	95	763	174	586	552
6	20190918T115054	49	456	89	721	174	515	566
6	20190918T115054	59	450	91	714	176	516	568
6	20190918T115054	69	454	106	743	144	616	547
6	20190918T115054	149	484	174	755	108	745	537
6	20190918T115054	159	481	172	753	107	762	530
6	20190918T115054	169	482	172	752	106	785	524
6	20190918T115054	179	482	172	752	106	790	525
6	20190918T115054	189	482	172	752	106	785	520
6	20190918T115054	249	457	200	705	106	810	499
6	20190918T115054	259	465	208	710	104	817	508
6	20190918T115054	269	467	206	712	102	828	502
6	20190918T115054	279	463	205	709	100	834	498
6	20190918T115054	289	463	206	708	100	835	500
6	20190918T115054	299	462	206	708	100	843	499
6	20190918T115054	309	462	206	708	100	843	499
6	20190918T115054	319	462	206	708	100	847	503
6	20190918T115054	329	462	206	708	100	847	503
6	20190918T115054	339	464	202	710	97	848	504
6	20190918T115054	349	458	203	700	101	846	493
6	20190918T115054	359	455	194	701	105	846	493
6	20190918T115054	369	455	194	698	103	843	489
6	20190918T115054	379	456	193	696	104	834	496
6	20190918T115054	389	452	192	693	104	835	490
6	20190918T115054	399	447	192	688	104	791	510
6	20190918T115054	409	442	192	683	104	790	507
6	20190918T115054	419	441	192	683	104	790	505
6	20190918T115054	469	436	210	679	109	796	511
6	20190918T115054	479	449	211	685	96	829	488
6	20190918T115054	489	449	211	685	96	825	494
6	20190918T115054	499	452	212	688	98	825	495
6	20190918T115054	509	452	212	688	98	825	495
6	20190918T115054	519	455	211	692	96	826	497
6	20190918T115054	529	456	210	692	96	837	486
6	20190918T115054	539	456	210	692	96	837	486
6	20190918T115054	549	456	210	692	96	837	486
6	20190918T115054	559	456	210	692	96	837	486
6	20190918T115054	569	456	210	692	96	837	486
6	20190918T115054	579	456	210	692	96	837	486
6	20190918T115054	589	456	211	691	95	836	486
6	20190918T115054	599	456	211	692	95	837	487
6	20190918T115054	609	464	208	695	96	848	478
6	20190918T115054	619	464	208	695	96	848	476
6	20190918T115054	629	464	208	695	96	849	477
6	20190918T115054	639	464	208	695	96	849	477
6	20190918T115054	649	464	208	695	96	849	477
6	20190918T115054	659	464	208	695	96	849	477
6	20190918T115054	669	464	208	695	96	849	477
6	20190918T115054	679	464	208	695	96	849	477
6	20190918T115054	689	464	208	695	96	849	477
6	20190918T115054	699	464	208	695	96	849	477
6	20190918T115054	709	464	208	695	96	849	477
6	20190918T115054	719	464	208	695	96	849	477
6	20190918T115054	729	464	208	695	96	849	477
6	20190918T115054	739	464	208	695	96	849	477
6	20190918T120011	0	543	157	787	74	955	368
6	20190918T120011	9	546	110	815	122	789	497
6	20190918T120011	19	547	110	815	122	787	500
6	20190918T120011	29	547	110	815	122	787	500
6	20190918T120011	39	547	110	815	122	787	500
6	20190918T120011	49	536	106	817	124	776	505
6	20190918T120011	59	524	101	805	119	721	509
6	20190918T120011	69	513	98	795	116	713	509
6	20190918T120011	79	513	103	795	121	776	492
6	20190918T120011	89	557	129	813	91	864	434
6	20190918T120011	99	572	130	824	84	899	421
6	20190918T120011	109	569	134	826	81	914	413
6	20190918T120011	119	569	134	826	81	914	413
6	20190918T120011	129	569	134	826	81	933	387
6	20190918T120011	139	575	133	831	79	936	398
6	20190918T120011	149	574	133	831	79	936	398
6	20190918T120011	159	574	133	831	79	922	406
6	20190918T120011	169	574	133	831	79	923	407
6	20190918T120011	179	574	133	831	79	923	407
6	20190918T120011	189	576	133	833	79	863	446
6	20190918T120011	199	530	114	805	112	802	478
6	20190918T120011	209	526	117	802	108	824	469
6	20190918T120011	219	524	115	804	107	836	462
6	20190918T120011	229	531	113	810	103	887	409
6	20190918T120011	239	531	116	822	98	903	409
6	20190918T120011	249	537	119	823	96	904	409
6	20190918T120011	259	537	119	823	96	904	409
6	20190918T120011	269	537	119	823	96	904	409
6	20190918T120011	279	537	119	823	96	904	409
6	20190918T120011	289	537	120	822	96	903	409
6	20190918T120011	299	537	121	821	96	902	413
6	20190918T120011	309	531	129	818	93	903	405
6	20190918T120011	319	537	121	821	96	903	406
6	20190918T120011	339	542	126	832	90	925	397
6	20190918T120011	349	542	126	832	90	926	392
6	20190918T120011	359	531	121	814	93	836	455
6	20190918T120011	369	528	121	810	99	836	453
6	20190918T120011	379	526	122	809	96	877	432
6	20190918T120011	389	544	121	823	93	900	436
6	20190918T120011	399	544	121	823	93	910	433
6	20190918T120011	409	544	121	823	93	910	433
6	20190918T120011	419	539	125	822	91	900	430
6	20190918T120011	429	544	121	823	93	882	440
6	20190918T120011	439	528	131	817	86	887	428
6	20190918T120011	449	523	132	818	86	887	428
6	20190918T120011	459	523	132	816	85	887	428
6	20190918T120011	469	523	132	816	85	887	425
6	20190918T120011	479	523	132	816	85	887	425
6	20190918T120011	489	523	132	816	85	887	425
6	20190918T120011	499	523	134	813	83	899	412
6	20190918T120011	509	514	139	804	89	897	406
6	20190918T120011	519	488	115	762	104	837	419
6	20190918T120011	529	475	120	750	109	830	429
6	20190918T120011	539	510	134	772	95	913	396
6	20190918T120011	549	511	135	774	91	928	371
6	20190918T120011	559	520	133	783	90	930	376
6	20190918T120011	569	520	133	783	90	930	376
6	20190918T120011	579	520	133	783	90	931	370
6	20190918T120011	589	521	134	780	89	930	369
6	20190918T120011	599	521	134	780	89	930	369
6	20190918T120011	609	520	134	781	89	931	370
6	20190918T120011	619	529	132	789	87	954	360
6	20190918T120011	629	536	129	796	83	957	364
6	20190918T120011	639	534	130	794	81	963	355
6	20190918T120011	649	534	130	794	81	963	355
6	20190918T120011	659	534	130	794	81	963	358
6	20190918T120011	669	534	130	794	81	963	358
6	20190918T120011	679	534	130	794	81	963	358
6	20190918T120011	689	534	130	794	81	963	358
6	20190918T120011	699	534	130	794	81	963	358
6	20190918T120011	709	535	131	789	81	961	355
6	20190918T120011	719	535	132	786	79	961	354
6	20190918T120011	729	535	132	786	79	961	354
6	20190918T120011	739	535	132	786	79	961	354
6	20190918T120011	749	535	132	786	79	961	354
6	20190918T123342	0	506	174	856	122	1092	333
6	20190918T123342	9	457	178	865	144	1028	441
6	20190918T123342	19	448	176	867	145	1029	445
6	20190918T123342	29	465	178	862	146	1054	429
6	20190918T123342	39	465	178	862	146	1060	436
6	20190918T123342	49	447	176	836	145	1005	456
6	20190918T123342	59	448	176	832	146	1003	453
6	20190918T123342	69	454	180	829	144	1026	368
6	20190918T123342	79	542	178	902	137	1081	406
6	20190918T123342	89	540	179	902	136	1081	406
6	20190918T123342	119	466	197	850	126	1032	410
6	20190918T123342	129	466	197	850	126	1047	362
6	20190918T123342	139	496	194	862	119	1069	352
6	20190918T123342	149	495	193	875	119	1082	329
6	20190918T123342	159	513	194	885	113	1097	322
6	20190918T123342	199	408	184	757	147	935	405
6	20190918T123342	209	408	184	757	147	959	381
6	20190918T123342	219	408	184	757	147	970	355
6	20190918T123342	229	410	184	758	150	969	353
6	20190918T123342	239	426	179	777	143	996	352
6	20190918T123342	249	432	180	792	144	1004	360
6	20190918T123342	259	441	187	794	140	1011	347
6	20190918T123342	269	445	187	793	140	1010	346
6	20190918T123342	279	445	187	793	140	1010	346
6	20190918T123342	289	445	187	793	140	1010	346
6	20190918T123342	299	451	185	794	140	1011	347
6	20190918T123342	309	451	185	794	140	1011	347
6	20190918T123342	319	451	185	794	140	1011	347
6	20190918T123342	329	451	185	794	140	1011	347
6	20190918T123342	339	451	185	794	140	1011	347
6	20190918T123342	349	451	185	794	140	1011	347
6	20190918T123342	359	450	186	795	140	1012	348
6	20190918T123342	369	450	186	795	140	1012	348
6	20190918T123342	379	450	186	795	140	1012	348
6	20190918T123342	389	450	186	795	140	1012	348
6	20190918T123342	399	450	186	795	140	1001	373
6	20190918T123342	439	416	193	777	132	972	377
6	20190918T123342	449	423	202	775	129	987	364
6	20190918T123342	459	427	204	777	130	995	351
6	20190918T123342	469	427	204	777	130	995	351
6	20190918T123342	479	431	202	779	129	999	327
6	20190918T123342	489	431	202	779	129	999	327
6	20190918T123342	499	431	202	779	129	999	327
6	20190918T123342	509	431	202	779	129	1019	348
6	20190918T123342	519	432	201	779	129	998	327
6	20190918T123342	529	432	201	779	129	998	327
6	20190918T123342	539	432	201	779	129	998	327
6	20190918T123342	549	459	201	802	125	1026	299
6	20190918T123342	559	496	168	871	126	1071	303
6	20190918T123342	569	497	167	874	128	1075	308
6	20190918T123342	579	497	167	874	128	1075	308
6	20190918T123342	749	501	130	768	150	960	389
6	20190918T123342	759	492	128	750	143	897	425
6	20190918T123342	769	488	128	750	141	889	440
6	20190918T123342	779	455	123	708	141	817	467
6	20190918T123342	789	462	128	700	136	897	391
6	20190918T123342	799	511	157	748	123	975	362
6	20190918T123342	809	477	144	749	131	984	356
6	20190918T123342	819	485	150	750	128	994	347
6	20190918T123342	829	485	150	750	128	994	347
6	20190918T123342	839	485	150	750	128	994	347
6	20190918T123342	849	485	150	750	128	994	347
6	20190918T123342	859	485	150	750	128	994	347
6	20190918T123342	869	485	150	750	128	994	347
6	20190918T123342	879	486	150	751	126	996	349
6	20190918T123342	889	437	116	694	148	829	446
6	20190918T123342	899	458	143	753	125	990	379
6	20190918T123342	909	466	146	757	128	1001	354
6	20190918T123342	919	466	146	757	128	1001	354
6	20190918T123342	929	466	146	757	128	1001	354
6	20190918T123342	939	470	144	762	123	1006	359
6	20190918T123342	949	470	144	762	123	1006	359
6	20190918T123342	959	468	145	762	123	1007	355
6	20190918T123342	969	467	145	760	125	1006	354
6	20190918T123342	979	467	145	760	125	1006	354
6	20190918T123342	989	470	145	760	124	989	340
6	20190918T123342	999	480	148	770	127	1004	340
6	20190918T123342	1009	478	142	769	121	1035	286
6	20190918T123342	1019	478	142	769	121	1027	314
6	20190918T123342	1029	455	143	745	123	999	315
6	20190918T123342	1039	455	143	745	123	999	322
6	20190918T123342	1049	455	143	745	123	999	322
6	20190918T123342	1059	455	143	745	123	999	322
6	20190918T123342	1069	455	143	745	123	999	322
6	20190918T123342	1079	455	143	745	123	999	322
6	20190918T123342	1089	473	155	796	128	1021	341
6	20190918T123342	1099	473	155	796	128	1021	341
6	20190918T123342	1109	473	155	796	128	1021	341
6	20190918T123342	1119	473	155	796	128	1021	341
6	20190918T123342	1129	473	155	796	128	1021	341
6	20190918T123342	1139	473	155	796	128	1021	341
6	20190918T123342	1149	468	153	796	129	1009	353
6	20190918T123437	0	448	150	825	127	1025	402
6	20190918T123437	289	453	149	783	120	985	423
6	20190918T123437	299	453	151	774	118	1001	383
6	20190918T123437	309	463	156	772	115	1002	384
6	20190918T123437	319	476	160	770	112	1007	373
6	20190918T123437	329	476	160	770	112	1007	373
6	20190918T123437	339	476	160	770	112	1007	373
6	20190918T123437	349	476	160	770	112	1025	357
6	20190918T123437	359	476	160	770	112	1025	357
6	20190918T123437	369	476	160	770	112	1025	357
6	20190918T123437	379	476	160	770	112	1025	357
6	20190918T123437	389	476	160	770	112	1025	357
6	20190918T123437	399	476	160	770	112	1014	370
6	20190918T123437	409	476	160	770	112	1014	370
6	20190918T123437	419	476	160	770	112	1014	370
6	20190918T123437	429	476	160	770	112	1014	370
6	20190918T123437	439	476	160	770	112	1014	370
6	20190918T123437	449	476	160	770	112	1014	370
6	20190918T123437	489	484	156	817	118	1043	355
6	20190918T123437	499	487	154	819	115	1057	336
6	20190918T123437	509	487	154	819	115	1057	336
6	20190918T123437	519	487	154	819	115	1057	336
6	20190918T123437	529	484	153	814	118	1048	341
6	20190918T123437	539	484	153	814	118	1037	370
6	20190918T123437	549	467	149	805	125	1029	361
6	20190918T123437	559	467	149	805	125	1029	361
6	20190918T123437	569	467	149	805	125	1029	361
6	20190918T123437	579	467	149	805	125	1029	361
6	20190918T123437	589	467	149	805	125	1029	361
6	20190918T123437	599	467	149	805	125	1029	361
6	20190918T123437	609	467	149	805	125	1029	361
6	20190918T123437	619	467	149	805	125	1029	361
6	20190918T123437	629	467	149	805	125	1029	361
6	20190918T123437	639	467	149	805	125	1029	361
6	20190918T123437	649	467	149	805	125	1029	361
6	20190918T123437	659	467	149	805	125	1029	361
6	20190918T123437	669	467	149	805	125	1029	361
6	20190918T123437	679	467	149	805	125	1029	361
6	20190918T123437	689	467	149	805	125	1029	361
6	20190918T123437	699	467	149	805	125	1029	361
6	20190918T123437	709	467	149	805	125	1029	361
6	20190918T123437	719	467	149	805	125	1029	361
6	20190918T123437	729	467	149	805	125	1029	361
6	20190918T123437	739	463	149	806	125	1017	374
6	20190918T123437	749	463	149	806	125	1017	374
6	20190930T110010	109	586	144	898	94	840	430
6	20190930T110010	119	586	144	898	94	840	430
6	20190930T110010	129	580	141	892	91	841	427
6	20190930T110010	139	551	150	863	99	842	414
6	20190930T110010	149	544	151	857	101	842	411
6	20190930T110010	159	547	151	860	101	842	412
6	20190930T110010	169	575	147	896	101	840	430
6	20190930T110010	179	575	138	896	92	840	429
6	20190930T110010	189	575	138	896	92	840	429
6	20190930T110010	249	567	138	887	92	827	424
6	20190930T110010	259	583	136	903	91	825	432
6	20190930T110010	299	551	134	873	94	760	467
6	20190930T110010	309	566	134	888	94	781	468
6	20190930T110010	319	564	134	886	94	785	473
6	20190930T110010	329	564	134	886	94	785	473
6	20190930T110010	339	566	134	888	94	793	476
6	20190930T110010	349	566	134	888	94	793	476
6	20190930T110010	359	566	134	888	94	799	473
6	20190930T110010	379	556	145	801	86	763	437
6	20190930T110010	389	556	145	801	86	763	440
6	20190930T110010	399	556	145	801	86	763	444
6	20190930T110010	409	556	145	801	86	763	444
6	20190930T110010	419	556	145	801	86	756	444
6	20190930T110010	429	556	145	801	86	769	431
6	20190930T110010	439	556	145	801	86	767	427
6	20190930T110010	449	556	145	801	86	798	415
6	20190930T110010	459	556	148	801	89	798	415
6	20190930T110010	469	556	148	801	89	798	415
6	20190930T110010	479	561	147	805	88	778	433
6	20190930T110010	489	561	147	805	88	782	432
6	20190930T110010	499	567	147	811	88	782	435
6	20190930T110010	509	567	147	811	88	782	435
6	20190930T110010	519	567	147	811	88	782	435
6	20190930T110010	529	567	147	811	88	805	424
6	20190930T110010	539	567	147	811	88	802	426
6	20190930T110010	549	567	147	811	88	802	426
6	20190930T110010	599	548	140	813	93	791	414
6	20190930T110010	609	548	140	813	93	812	404
6	20190930T110010	619	548	140	813	93	812	404
6	20190930T110010	669	555	129	822	105	795	406
6	20190930T110010	679	555	129	822	105	791	408
6	20190930T110010	689	567	130	834	107	790	415
6	20190930T110010	699	580	128	847	104	836	403
6	20190930T110010	709	580	128	847	104	849	398
6	20190930T110010	719	593	122	861	98	849	402
6	20190930T110010	729	593	122	861	98	849	402
6	20190930T110010	739	593	123	860	97	849	402
6	20190930T110010	749	593	123	860	97	849	402
6	20190930T110010	369	566	134	888	94	785	480
6	20191003T173034	0	537	128	803	97	882	396
6	20191003T173034	9	578	109	891	120	837	490
6	20191003T173034	19	558	114	871	126	820	485
6	20191003T173034	29	558	114	871	126	820	485
6	20191003T173034	39	581	123	894	135	817	503
6	20191003T173034	49	581	123	894	135	817	503
6	20191003T173034	59	612	128	890	106	890	434
6	20191003T173034	69	614	133	893	111	921	422
6	20191003T173034	79	614	133	893	111	921	422
6	20191003T173034	89	614	133	893	111	921	422
6	20191003T173034	99	614	133	893	111	921	422
6	20191003T173034	109	614	133	893	111	938	403
6	20191003T173034	119	614	133	893	111	942	409
6	20191003T173034	149	581	135	850	94	899	423
6	20191003T173034	159	644	125	894	72	1003	367
6	20191003T173034	189	462	131	751	119	800	438
6	20191003T173034	199	469	131	758	119	823	430
6	20191003T173034	209	490	140	778	128	831	442
6	20191003T173034	219	501	137	790	125	833	452
6	20191003T173034	229	501	137	790	125	776	488
6	20191003T173034	239	484	130	773	118	753	478
6	20191003T173034	249	484	130	773	118	762	480
6	20191003T173034	259	476	128	765	116	739	478
6	20191003T173034	269	476	128	765	116	739	478
6	20191003T173034	279	476	122	765	110	709	495
6	20191003T173034	289	476	122	765	110	709	495
6	20191003T173034	299	476	122	765	110	709	495
6	20191003T173034	309	476	122	765	110	709	495
6	20191003T173034	319	476	122	765	110	709	495
6	20191003T173034	329	476	122	765	110	709	495
6	20191003T173034	339	476	122	765	110	709	495
6	20191003T173034	349	472	125	761	113	710	492
6	20191003T173034	359	472	125	761	113	710	492
6	20191003T173034	369	472	125	761	113	744	469
6	20191003T173034	379	472	125	761	113	744	469
6	20191003T173034	389	472	125	761	113	691	505
6	20191003T173034	399	440	112	728	100	702	467
6	20191003T173034	409	440	112	728	100	702	467
6	20191003T173034	419	440	112	728	100	702	467
6	20191003T173034	429	441	112	722	100	703	463
6	20191003T173034	439	441	112	722	100	703	463
6	20191003T173034	449	441	112	722	100	703	463
6	20191003T173034	459	441	112	722	100	752	431
6	20191003T173034	469	441	112	722	100	798	419
6	20191003T173034	479	516	118	792	110	805	472
6	20191003T173034	489	565	118	842	110	894	419
6	20191003T173034	519	502	126	784	119	828	444
6	20191003T173034	529	502	126	784	119	810	456
6	20191003T173034	539	502	126	784	119	810	456
6	20191003T173034	549	502	126	784	119	824	444
6	20191003T173034	559	502	126	784	119	824	444
6	20191003T173034	569	502	126	784	119	839	433
6	20191003T173034	579	502	126	784	119	839	433
6	20191003T173034	589	502	126	784	119	839	433
6	20191003T173034	599	502	126	784	119	839	433
6	20191003T173034	609	502	126	784	119	839	433
6	20191003T173034	619	547	129	829	122	866	438
6	20191003T173034	629	547	129	829	122	866	438
6	20191003T173034	639	542	125	825	118	866	435
6	20191003T173034	649	542	125	825	118	866	435
6	20191003T173034	659	542	125	825	118	866	435
6	20191003T173034	669	542	125	825	118	866	435
6	20191003T173034	679	542	125	825	118	866	435
6	20191003T173034	689	545	125	828	118	866	437
6	20191003T173034	699	545	125	828	118	866	437
6	20191003T173034	709	561	128	844	121	867	450
6	20191008T112326	0	580	122	899	137	846	539
6	20191008T112326	9	590	122	910	137	856	545
6	20191008T112326	19	585	125	904	140	855	547
6	20191008T112326	29	590	124	910	139	872	536
6	20191008T112326	39	590	124	910	139	877	533
6	20191008T112326	49	590	124	910	139	877	533
6	20191008T112326	79	543	168	844	107	836	522
6	20191008T112326	89	564	143	896	124	886	519
6	20191008T112326	99	565	138	896	120	906	503
6	20191008T112326	109	570	141	902	123	906	507
6	20191008T112326	119	572	144	904	126	906	507
6	20191008T112326	129	572	144	904	126	906	507
6	20191008T112326	139	550	144	882	126	803	552
6	20191008T112326	149	550	144	882	126	804	542
6	20191008T112326	159	550	144	882	126	804	542
6	20191008T112326	169	550	144	882	126	844	526
6	20191008T112326	179	550	144	882	126	844	526
6	20191008T112326	189	541	140	873	121	845	520
6	20191008T112326	199	541	140	873	121	845	520
6	20191008T112326	209	541	140	873	121	845	520
6	20191008T112326	229	541	140	873	121	802	546
6	20191008T112326	239	538	143	870	124	802	545
6	20191008T112326	249	538	143	870	124	802	545
6	20191008T112326	259	547	140	879	121	822	528
6	20191008T112326	269	557	137	889	118	852	524
6	20191008T112326	279	564	140	896	121	859	520
6	20191008T112326	289	564	140	896	121	845	522
6	20191008T112326	299	564	140	896	121	826	533
6	20191008T112326	309	564	140	896	121	826	533
6	20191008T112326	319	550	150	882	132	822	534
6	20191008T112326	339	511	175	843	157	686	592
6	20191008T112326	349	494	186	826	167	727	582
6	20191008T112326	359	531	156	862	138	784	574
6	20191008T112326	369	545	165	882	142	821	559
6	20191008T112326	379	555	157	893	134	848	551
6	20191008T112326	389	555	152	893	129	870	534
6	20191008T112326	399	554	148	891	125	864	531
6	20191008T112326	409	554	148	891	125	864	531
6	20191008T112326	419	540	148	877	124	864	523
6	20191008T112326	429	546	151	883	126	864	526
6	20191008T112326	439	544	154	882	129	844	529
6	20191008T112326	449	544	154	882	129	844	529
6	20191008T112326	459	547	151	885	126	844	533
6	20191008T112326	469	550	150	888	125	861	525
6	20191008T112326	479	550	150	888	125	861	525
6	20191008T112326	489	553	142	890	118	897	496
6	20191008T112326	499	557	139	895	115	928	480
6	20191008T112326	509	557	139	895	115	901	494
6	20191008T112326	519	569	152	868	116	911	475
6	20191008T112326	529	569	147	869	110	918	472
6	20191008T112326	539	569	147	869	110	918	472
6	20191008T112326	549	562	163	866	125	856	511
6	20191008T112326	559	543	163	847	125	815	526
6	20191008T112326	569	543	163	847	125	791	528
6	20191008T112326	579	552	158	856	121	808	519
6	20191008T112326	589	559	157	863	119	816	517
6	20191008T112326	599	561	157	865	119	849	508
6	20191008T112326	609	561	157	865	119	852	507
6	20191008T112326	619	567	146	871	109	852	510
6	20191008T112326	629	565	148	869	110	852	509
6	20191008T112326	639	565	152	869	115	852	509
6	20191008T112326	649	565	152	869	115	852	507
6	20191008T112326	659	565	152	869	115	852	507
6	20191008T112326	669	564	152	868	115	858	504
6	20191008T112326	679	564	152	868	115	857	502
6	20191008T112326	689	564	152	868	115	858	503
6	20191008T112326	699	564	152	868	115	858	503
6	20191008T112326	709	564	152	868	115	858	503
6	20191008T112326	719	564	152	868	115	858	503
6	20191008T112326	219	541	140	873	121	828	535
6	20191008T114159	0	587	149	896	85	891	436
6	20191008T114159	9	520	141	849	151	793	514
6	20191008T114159	19	514	154	849	152	817	496
6	20191008T114159	29	533	154	868	152	815	510
6	20191008T114159	39	533	151	868	149	831	498
6	20191008T114159	49	541	147	876	145	831	503
6	20191008T114159	59	527	151	862	149	832	493
6	20191008T114159	69	527	151	862	149	832	493
6	20191008T114159	79	524	150	860	147	820	502
6	20191008T114159	89	524	150	860	147	811	506
6	20191008T114159	99	524	150	860	147	797	518
6	20191008T114159	109	524	150	860	147	797	518
6	20191008T114159	119	524	150	860	147	808	507
6	20191008T114159	129	519	137	854	134	814	465
6	20191008T114159	139	519	143	854	140	830	465
6	20191008T114159	149	528	143	863	140	806	488
6	20191008T114159	159	542	137	877	134	825	477
6	20191008T114159	169	550	137	879	135	825	479
6	20191008T114159	179	550	137	879	135	825	479
6	20191008T114159	189	556	135	877	130	812	484
6	20191008T114159	199	560	143	883	134	810	487
6	20191008T114159	209	563	140	886	131	809	488
6	20191008T114159	219	561	139	886	131	809	488
6	20191008T114159	229	561	139	886	131	809	488
6	20191008T114159	239	554	136	878	128	810	483
6	20191008T114159	249	554	136	878	128	810	483
6	20191008T114159	259	554	136	878	128	810	483
6	20191008T114159	269	554	136	878	128	810	483
6	20191008T114159	279	554	136	878	128	810	483
6	20191008T114159	289	554	136	878	128	810	483
6	20191008T114159	299	554	136	878	128	810	483
6	20191008T114159	309	554	136	878	128	810	483
6	20191008T114159	319	554	136	878	128	810	483
6	20191008T114159	329	554	136	878	128	810	483
6	20191008T114159	339	554	136	878	128	810	483
6	20191008T114159	349	536	132	861	124	812	470
6	20191008T114159	359	536	132	861	124	812	470
6	20191008T114159	369	554	135	878	127	843	456
6	20191008T114159	379	557	139	882	131	843	459
6	20191008T114159	389	564	138	889	130	842	464
6	20191008T114159	399	564	135	889	127	844	475
6	20191008T114159	409	564	135	889	127	852	469
6	20191008T114159	419	566	135	890	127	852	469
6	20191008T114159	429	566	135	890	127	852	469
6	20191008T114159	439	566	135	890	127	852	469
6	20191008T114159	449	566	135	890	127	852	469
6	20191008T114159	459	563	135	887	127	852	467
6	20191008T114159	469	563	135	887	127	852	467
6	20191008T114159	479	563	135	887	127	852	467
6	20191008T114159	489	563	135	887	127	852	467
6	20191008T114159	499	563	135	887	127	852	467
6	20191008T114159	509	563	135	887	127	852	467
6	20191008T114159	519	559	141	891	99	852	468
6	20191008T114159	529	576	144	900	136	851	478
6	20191008T114159	539	576	144	900	136	851	478
6	20191008T114159	549	576	144	900	136	851	478
6	20191008T114159	559	576	144	900	136	851	478
6	20191008T114159	569	576	144	900	136	851	478
6	20191008T114159	579	576	144	900	136	851	478
6	20191008T114159	589	564	128	878	119	853	460
6	20191008T114159	599	564	128	877	119	853	459
6	20191008T114159	609	558	126	871	117	853	454
6	20191008T114159	619	558	126	871	117	853	454
6	20191008T114159	629	557	125	869	116	853	453
6	20191008T114159	639	557	125	869	116	853	453
6	20191008T114159	649	557	125	869	116	874	437
6	20191008T114159	659	557	125	869	116	874	437
6	20191008T114159	669	557	125	869	116	874	437
6	20191008T114159	679	557	125	869	116	874	437
6	20191008T114159	689	557	125	869	116	874	437
6	20191008T114159	699	557	125	869	116	874	437
6	20191008T114159	709	557	125	869	116	874	437
6	20191008T114159	719	557	125	869	116	874	437
6	20191008T114159	729	557	125	869	116	874	437
6	20191008T114249	0	448	121	812	136	740	471
6	20191008T114249	9	436	129	795	147	732	466
6	20191008T114249	19	451	129	814	132	794	451
6	20191008T114249	29	526	143	834	118	854	431
6	20191008T114249	39	501	134	836	115	832	448
6	20191008T114249	49	449	126	809	145	725	475
6	20191008T114249	59	479	136	835	135	778	466
6	20191008T114249	69	468	143	852	129	821	461
6	20191008T114249	79	470	138	854	124	819	466
6	20191008T114249	89	480	141	844	122	827	459
6	20191008T114249	99	490	141	855	122	832	462
6	20191008T114249	109	497	143	861	124	841	466
6	20191008T114249	119	497	143	861	124	844	462
6	20191008T114249	129	506	146	870	128	849	464
6	20191008T114249	139	512	141	877	122	870	457
6	20191008T114249	149	514	140	878	121	875	460
6	20191008T114249	159	511	140	875	121	851	461
6	20191008T114249	169	511	140	875	121	856	456
6	20191008T114249	179	511	140	875	121	854	458
6	20191008T114249	189	482	138	851	119	821	460
6	20191008T114249	199	418	117	759	128	701	471
6	20191008T114249	209	454	134	795	145	775	460
6	20191008T114249	219	488	134	829	145	839	442
6	20191008T114249	229	481	131	823	142	827	442
6	20191008T114249	239	470	125	805	139	780	453
6	20191008T114249	249	476	116	813	149	769	466
6	20191008T114249	259	488	112	826	146	740	480
6	20191008T114249	269	470	114	808	148	742	470
6	20191008T114249	279	467	114	805	148	743	467
6	20191008T114249	289	460	116	798	149	740	462
6	20191008T114249	299	460	116	798	149	740	462
6	20191008T114249	309	491	123	829	156	735	483
6	20191008T114249	319	491	123	829	156	735	483
6	20191008T114249	329	491	123	829	156	735	483
6	20191008T114249	339	491	123	829	156	735	483
6	20191008T114249	349	491	123	829	156	735	483
6	20191008T114249	359	491	123	829	156	735	483
6	20191008T114249	369	491	123	829	156	743	480
6	20191008T114249	379	491	123	829	156	739	478
6	20191008T114249	389	491	123	829	156	739	478
6	20191008T114249	399	491	123	829	156	739	478
6	20191008T114249	409	491	123	829	156	739	478
6	20191008T114249	419	491	123	829	156	739	478
6	20191008T114249	429	491	123	829	156	739	478
6	20191008T114249	439	491	123	829	156	745	479
6	20191008T114249	449	491	123	829	156	745	479
6	20191008T114249	459	491	123	829	156	745	479
6	20191008T114249	469	491	123	829	156	745	479
6	20191008T114249	479	491	123	829	156	745	479
6	20191008T114249	489	491	123	829	156	745	479
6	20191008T114249	499	491	123	829	156	745	479
6	20191008T114249	509	491	123	829	156	745	479
6	20191008T114249	519	491	123	829	156	745	479
6	20191026T195815	0	517	150	819	120	897	413
6	20191026T195815	119	552	192	829	164	915	483
6	20191026T195815	149	483	161	789	165	842	481
6	20191026T195815	159	526	163	822	135	901	448
6	20191026T195815	169	523	161	817	141	877	466
6	20191026T195815	179	523	161	817	141	877	466
6	20191026T195815	189	510	165	804	144	875	456
6	20191026T195815	199	497	174	791	153	861	464
6	20191026T195815	209	497	174	791	153	851	465
6	20191026T195815	219	502	169	796	149	852	469
6	20191026T195815	229	502	169	796	149	862	452
6	20191026T195815	239	509	168	803	147	863	457
6	20191026T195815	249	509	168	803	147	863	457
6	20191026T195815	259	509	168	803	147	863	457
6	20191026T195815	269	509	168	803	147	863	457
6	20191026T195815	279	509	168	803	147	863	457
6	20191026T195815	289	509	168	803	147	863	457
6	20191026T195815	299	509	168	803	147	891	437
6	20191026T195815	309	509	168	803	147	891	437
6	20191026T195815	319	526	156	806	144	906	427
6	20191026T195815	329	526	156	806	144	906	427
6	20191026T195815	339	526	156	806	144	906	427
6	20191026T195815	349	526	156	806	144	906	427
6	20191026T195815	359	526	156	806	144	924	391
6	20191026T195815	369	526	156	806	144	930	392
6	20191026T195815	379	526	156	806	144	907	396
6	20191026T195815	389	526	156	806	144	902	403
6	20191026T195815	399	535	164	831	128	910	429
6	20191026T195815	409	535	164	831	128	910	429
6	20191026T195815	419	535	164	831	128	898	444
6	20191026T195815	429	532	164	831	128	888	452
6	20191026T195815	439	532	164	831	128	888	452
6	20191026T195815	449	526	163	825	127	886	439
6	20191026T195815	459	526	159	825	123	887	439
6	20191026T195815	469	526	159	825	123	887	439
6	20191026T195815	479	526	159	825	123	883	449
6	20191026T195815	489	526	159	825	123	883	449
6	20191026T195815	499	526	159	825	123	883	449
6	20191026T195815	509	526	159	825	123	883	449
6	20191026T195815	519	526	159	825	123	884	442
6	20191026T195815	529	526	159	825	123	884	442
6	20191026T195815	539	526	159	825	123	874	452
6	20191026T195815	549	526	159	825	123	866	458
6	20191026T195815	559	526	159	825	123	866	458
6	20191026T195815	569	526	159	825	123	866	458
6	20191026T195815	579	526	159	825	123	866	458
6	20191026T195815	589	526	159	825	123	866	458
6	20191026T195815	599	526	159	825	123	866	458
6	20191026T195815	609	526	159	825	123	866	458
6	20191026T195815	619	526	159	825	123	901	426
6	20191026T195815	629	526	159	825	123	901	426
6	20191026T195815	639	526	159	825	123	901	426
6	20191026T195815	649	526	159	825	123	901	426
6	20191026T195815	659	537	147	831	128	910	418
6	20191026T195815	669	537	147	831	128	910	418
6	20191026T195815	679	537	147	831	128	910	418
6	20191026T195815	689	537	147	831	128	910	418
6	20191026T195815	699	537	147	831	128	910	418
6	20191026T195815	709	537	147	831	128	910	418
6	20191026T195815	719	537	147	831	128	910	418
6	20191026T195815	729	537	147	831	128	910	418
6	20191026T195815	739	537	150	828	127	909	416
6	20191108T114950	0	457	107	717	122	698	404
6	20191108T114950	9	469	114	771	136	727	427
6	20191108T114950	19	495	106	806	144	725	445
6	20191108T114950	49	515	123	801	124	749	417
6	20191108T114950	59	518	113	820	133	745	438
6	20191108T114950	69	522	119	800	141	750	431
6	20191108T114950	79	526	108	814	140	781	416
6	20191108T114950	89	526	108	814	140	749	433
6	20191108T114950	119	533	119	822	133	762	434
6	20191108T114950	129	531	121	818	129	765	435
6	20191108T114950	139	515	115	792	121	767	413
6	20191108T114950	149	514	116	792	121	769	429
6	20191108T114950	159	526	120	804	122	776	427
6	20191108T114950	169	500	107	809	130	755	428
6	20191108T114950	179	525	123	804	125	787	409
6	20191108T114950	189	526	124	778	128	767	401
6	20191108T114950	199	526	127	780	131	767	402
6	20191108T114950	209	526	129	779	118	767	401
6	20191108T114950	219	513	130	772	122	770	400
6	20191108T114950	229	513	130	772	122	770	400
6	20191108T114950	239	514	133	771	126	772	391
6	20191108T114950	249	517	145	775	139	772	393
6	20191108T114950	259	517	145	775	139	759	404
6	20191108T114950	269	507	143	772	138	702	433
6	20191108T114950	279	483	139	748	135	705	425
6	20191108T114950	289	487	138	751	133	704	425
6	20191108T114950	299	487	138	751	133	704	425
6	20191108T114950	309	497	129	762	124	703	430
6	20191108T114950	319	497	129	762	124	703	430
6	20191108T114950	329	497	129	762	124	703	430
6	20191108T114950	339	497	129	762	124	703	430
6	20191108T114950	349	497	129	762	124	703	430
6	20191108T114950	359	497	129	762	124	703	430
6	20191108T114950	369	497	129	762	124	703	430
6	20191108T114950	379	497	129	762	124	703	430
6	20191108T114950	389	497	129	762	124	703	430
6	20191108T114950	399	497	129	762	124	703	430
6	20191108T114950	409	497	129	762	124	703	430
6	20191108T114950	419	497	129	762	124	703	430
6	20191108T114950	429	497	129	762	124	703	430
6	20191108T114950	439	495	127	760	122	703	429
6	20191108T114950	449	495	127	760	122	703	429
6	20191108T114950	459	495	127	760	122	689	428
6	20191108T114950	469	495	127	760	122	689	428
6	20191108T114950	479	495	127	760	122	689	428
6	20191108T114950	489	495	127	760	122	677	431
6	20191108T114950	499	495	127	760	122	677	431
6	20191108T114950	509	495	127	760	122	677	431
6	20191108T114950	519	495	127	760	122	677	431
6	20191108T114950	529	495	127	760	122	659	440
6	20191108T114950	539	495	127	760	122	659	440
6	20191108T114950	549	495	127	760	122	659	440
6	20191108T114950	559	495	127	760	122	659	440
6	20191108T114950	569	484	134	748	129	661	435
6	20191108T114950	579	484	134	748	129	657	437
6	20191108T114950	589	484	134	748	129	657	437
6	20191108T114950	599	484	134	748	129	657	437
6	20191108T114950	609	484	134	748	129	647	440
6	20191108T114950	619	484	134	748	129	634	443
6	20191108T114950	629	475	131	739	126	636	438
6	20191108T114950	639	475	131	739	126	636	438
6	20191108T114950	649	475	131	739	126	636	438
6	20191108T114950	659	475	131	739	126	636	438
6	20191108T114950	669	485	125	750	121	635	442
6	20191108T114950	679	485	125	750	121	635	442
6	20191108T114950	689	468	124	732	119	625	433
6	20191108T114950	699	468	124	732	119	615	436
6	20191108T114950	709	468	124	732	119	615	436
6	20191108T114950	719	468	124	732	119	652	427
6	20191108T114950	729	468	124	732	119	662	422
6	20191108T114950	739	468	124	732	119	666	421
6	20191108T114950	749	468	124	732	119	662	426
6	20191108T114950	759	468	124	732	119	662	426
6	20191108T114950	769	468	124	732	119	662	426
6	20191108T114950	779	468	124	732	119	662	426
6	20191115T105623	0	521	106	785	158	741	458
6	20191115T105623	29	577	135	874	101	915	402
6	20191115T105623	39	607	136	867	103	934	372
6	20191115T105623	49	572	122	864	117	918	396
6	20191115T105623	59	573	121	864	118	917	394
6	20191115T105623	69	573	121	864	118	916	390
6	20191115T105623	79	575	123	864	117	916	393
6	20191115T105623	89	575	123	864	117	916	393
6	20191115T105623	99	575	123	864	117	916	394
6	20191115T105623	109	575	123	864	117	904	402
6	20191115T105623	119	573	126	864	119	896	410
6	20191115T105623	129	573	126	864	119	880	409
6	20191115T105623	139	556	119	847	132	853	428
6	20191115T105623	149	556	119	847	132	853	428
6	20191115T105623	159	556	119	847	132	853	427
6	20191115T105623	169	556	119	847	132	853	427
6	20191115T105623	179	556	119	846	132	853	426
6	20191115T105623	189	554	120	846	132	853	425
6	20191115T105623	199	554	120	846	132	853	425
6	20191115T105623	209	554	120	846	132	852	425
6	20191115T105623	219	554	120	846	132	852	425
6	20191115T105623	229	554	120	846	132	846	426
6	20191115T105623	239	551	124	842	130	846	423
6	20191115T105623	249	551	124	842	130	846	423
6	20191115T105623	259	551	124	842	130	863	413
6	20191115T105623	269	552	122	845	131	863	414
6	20191115T105623	279	552	122	845	131	863	414
6	20191115T105623	289	552	122	845	131	863	414
6	20191115T105623	299	552	122	845	131	863	414
6	20191115T105623	309	552	122	845	131	847	424
6	20191115T105623	319	552	122	845	131	847	424
6	20191115T105623	329	552	122	845	131	847	424
6	20191115T105623	339	552	122	845	131	847	424
6	20191115T105623	349	552	122	845	131	847	424
6	20191115T105623	359	554	121	846	131	847	425
6	20191115T105623	369	554	121	846	131	847	425
6	20191115T105623	379	554	121	846	131	847	425
6	20191115T105623	389	554	121	846	131	847	425
6	20191115T105623	399	555	119	831	139	847	414
6	20191115T105623	409	517	112	817	147	769	465
6	20191115T105623	419	517	112	817	147	769	465
6	20191115T105623	429	517	112	817	147	769	465
6	20191115T105623	439	517	112	817	147	769	465
6	20191115T105623	449	517	113	816	147	767	468
6	20191115T105623	459	519	109	804	151	768	459
6	20191115T105623	469	520	108	800	152	769	456
6	20191115T105623	479	520	108	800	152	769	456
6	20191115T105623	489	520	108	800	152	769	456
6	20191115T105623	499	520	108	800	152	769	456
6	20191115T105623	509	520	108	800	152	764	462
6	20191115T105623	519	520	108	800	152	764	462
6	20191115T105623	529	520	108	800	152	764	462
6	20191115T105623	539	520	108	800	152	764	462
6	20191115T105623	549	520	108	800	152	764	462
6	20191115T105623	559	520	108	800	152	764	462
6	20191115T105623	569	520	108	800	152	763	464
6	20191115T105623	579	520	108	800	152	763	464
6	20191115T105623	589	520	108	800	152	763	464
6	20191115T105623	599	520	108	800	152	763	464
6	20191115T105623	609	520	108	800	152	763	464
6	20191115T105623	619	520	108	801	152	763	465
6	20191115T105623	629	520	108	801	152	763	465
6	20191115T105623	639	520	108	801	152	763	465
6	20191115T105623	649	520	108	801	152	763	465
6	20191115T105623	659	520	108	801	152	763	465
6	20191115T105623	669	520	108	801	152	763	465
6	20191115T105623	679	520	108	801	152	763	465
6	20191115T105623	689	520	106	800	153	763	464
6	20191115T105623	699	520	106	800	153	763	464
6	20191115T105623	709	520	106	800	153	763	464
6	20191115T105623	719	519	106	800	153	763	464
6	20191115T105623	729	519	110	799	156	763	464
6	20191115T105730	0	525	98	788	167	749	451
6	20191115T105730	9	566	111	841	151	819	450
6	20191115T105730	19	566	111	841	151	819	448
6	20191115T105730	29	566	113	850	148	821	456
6	20191115T105730	39	567	112	851	149	837	444
6	20191115T105730	49	567	112	853	149	839	446
6	20191115T105730	59	569	110	848	150	839	445
6	20191115T105730	69	570	108	822	164	812	439
6	20191115T105730	79	569	109	818	160	813	439
6	20191115T105730	89	569	109	818	160	813	439
6	20191115T105730	99	570	109	818	163	813	441
6	20191115T105730	109	570	109	818	163	813	441
6	20191115T105730	119	570	109	818	163	813	439
6	20191115T105730	129	570	109	818	163	800	449
6	20191115T105730	139	568	115	834	162	799	461
6	20191115T105730	149	568	115	834	162	799	461
6	20191115T105730	159	568	116	832	161	799	459
6	20191115T105730	169	568	116	832	161	799	459
6	20191115T105730	179	568	116	832	161	799	459
6	20191115T105730	189	568	116	832	160	799	459
6	20191115T105730	199	568	116	832	160	799	458
6	20191115T105730	209	574	109	807	167	799	441
6	20191115T105730	219	574	109	807	168	799	443
6	20191115T105730	229	574	109	807	168	799	442
6	20191115T105730	239	568	107	809	169	799	443
6	20191115T105730	249	566	108	809	168	791	447
6	20191115T105730	259	566	108	809	168	783	459
6	20191115T105730	269	563	106	799	171	784	452
6	20191115T105730	279	540	96	805	170	784	457
6	20191115T105730	289	542	95	805	171	783	456
6	20191115T105730	299	543	97	805	170	783	456
6	20191115T105730	309	547	98	804	170	784	455
6	20191115T105730	319	547	99	802	170	784	454
6	20191115T105730	329	547	99	802	170	785	451
6	20191115T105730	339	547	99	802	170	785	451
6	20191115T105730	349	547	100	802	169	784	450
6	20191115T105730	359	548	100	801	171	768	458
6	20191115T105730	369	548	101	800	170	768	456
6	20191115T105730	379	548	101	800	170	768	458
6	20191115T105730	389	549	100	798	170	766	458
6	20191115T105730	399	549	100	798	170	766	458
6	20191115T105730	409	549	100	798	170	760	459
6	20191115T105730	419	549	101	797	169	760	458
6	20191115T105730	429	545	104	795	167	760	457
6	20191115T105730	439	545	104	795	167	760	457
6	20191115T105730	449	545	104	795	167	760	457
6	20191115T105730	459	545	103	792	168	760	456
6	20191115T105730	469	545	103	792	168	759	455
6	20191115T105730	479	544	101	788	172	760	453
6	20191115T105730	489	545	102	786	169	760	452
6	20191115T105730	499	545	102	786	169	760	452
6	20191115T105730	509	545	102	786	169	752	454
6	20191115T105730	519	546	101	784	169	753	452
6	20191115T105730	529	546	101	784	169	753	452
6	20191115T105730	539	545	101	784	169	753	452
6	20191115T105730	549	545	101	784	169	753	452
6	20191115T105730	559	545	101	784	169	753	452
6	20191115T105730	569	545	101	784	169	750	457
6	20191115T105730	579	545	101	784	169	749	458
6	20191115T105730	589	545	101	784	169	749	458
6	20191115T105730	599	545	101	784	169	750	457
6	20191115T105730	609	545	101	784	169	751	459
6	20191115T105730	619	545	101	784	169	757	455
6	20191115T105730	629	545	101	784	169	758	451
6	20191115T105730	639	545	101	784	169	758	451
6	20191115T105730	649	545	101	784	169	758	451
6	20191115T105730	659	544	102	783	167	758	450
6	20191115T105730	669	544	102	783	167	755	455
6	20191115T105730	679	544	101	782	168	753	457
6	20191115T105730	689	544	101	782	168	750	455
6	20191115T105730	699	544	101	782	168	750	455
6	20191115T105730	709	544	101	782	168	750	455
6	20191115T105730	719	544	101	782	168	750	455
6	20191115T110256	0	410	103	613	172	674	403
6	20191115T110256	9	410	103	633	170	692	403
6	20191115T110256	19	409	103	623	167	690	396
6	20191115T110256	29	415	99	613	170	686	390
6	20191115T110256	39	413	107	625	169	701	389
6	20191115T110256	49	412	107	635	173	704	401
6	20191115T110256	109	410	100	585	174	649	406
6	20191115T112747	0	466	129	711	150	736	425
6	20191115T112747	29	550	122	827	137	871	410
6	20191115T112747	39	550	123	823	135	869	413
6	20191115T112747	49	544	119	800	144	860	397
6	20191115T112747	59	544	119	800	144	858	398
6	20191115T112747	69	543	120	798	142	858	398
6	20191115T112747	79	526	114	789	138	856	392
6	20191115T112747	89	526	116	781	135	809	413
6	20191115T112747	99	522	120	777	132	809	410
6	20191115T112747	109	522	120	777	132	809	410
6	20191115T112747	119	522	120	777	132	809	410
6	20191115T112747	129	519	119	777	133	807	416
6	20191115T112747	139	510	120	775	132	807	417
6	20191115T112747	149	509	121	778	134	807	419
6	20191115T112747	159	509	121	778	134	807	419
6	20191115T112747	209	508	119	772	139	799	422
6	20191115T112747	219	508	119	772	139	799	421
6	20191115T112747	229	508	119	772	139	799	421
6	20191115T112747	239	508	119	772	139	799	421
6	20191115T112747	249	508	119	772	139	799	421
6	20191115T112747	259	508	119	770	140	798	420
6	20191115T112747	269	508	119	770	140	798	420
6	20191115T112747	279	508	119	770	140	798	420
6	20191115T112747	289	508	119	770	140	798	420
6	20191115T112747	299	508	119	770	140	798	420
6	20191115T112747	309	508	119	770	140	798	420
6	20191115T112747	319	508	119	770	140	798	420
6	20191115T112747	329	508	119	770	140	798	420
6	20191115T112747	339	508	119	770	140	798	420
6	20191115T112747	349	508	119	770	140	798	420
6	20191115T112747	359	508	119	770	140	796	424
6	20191115T112747	369	505	119	769	139	765	430
6	20191115T112747	379	499	124	760	136	765	423
6	20191115T112747	389	499	124	760	136	766	425
6	20191115T112747	409	555	139	808	157	832	444
6	20191115T112747	419	556	134	804	151	850	408
6	20191115T112747	429	556	131	805	143	850	406
6	20191115T112747	439	548	135	797	159	848	414
6	20191115T112747	449	580	155	818	165	853	439
6	20191115T112747	459	579	155	819	160	879	379
6	20191115T112747	469	585	144	816	156	870	413
6	20191115T112747	479	584	143	816	156	895	387
6	20191115T112747	489	597	136	845	135	900	405
6	20191115T112747	499	557	128	803	142	846	404
6	20191115T112747	509	536	139	788	140	835	402
6	20191115T112747	519	512	139	769	142	794	425
6	20191115T112747	529	508	141	764	145	790	435
6	20191115T112747	569	496	139	751	156	772	436
6	20191115T112747	579	497	139	752	155	772	435
6	20191115T112747	589	496	140	750	153	775	427
6	20191115T112747	599	496	139	749	150	775	425
6	20191115T112747	609	478	122	731	154	735	431
6	20191115T112747	619	471	122	729	153	732	436
6	20191115T112747	629	470	123	728	153	732	435
6	20191115T112747	639	470	128	724	149	744	424
6	20191115T112747	649	470	128	724	149	744	424
6	20191115T112747	659	470	128	724	149	735	431
6	20191115T112747	669	465	131	722	147	736	430
6	20191115T112747	679	465	131	722	147	736	431
6	20191115T112747	689	466	131	719	146	736	427
6	20191115T112747	699	465	130	718	148	736	423
6	20191115T112747	709	465	130	718	148	736	423
6	20191115T112747	719	465	130	718	148	736	423
6	20191115T112747	729	465	130	718	148	736	423
6	20191115T112747	739	464	129	717	149	736	423
6	20191115T114514	0	590	133	836	137	826	487
6	20191127T110323	0	496	148	730	109	828	357
6	20191127T110323	59	502	139	744	112	804	378
6	20191127T110323	69	502	139	744	112	801	377
6	20191127T110323	79	502	139	744	112	801	377
6	20191127T110323	89	502	139	744	112	802	380
6	20191127T110323	99	502	139	744	112	802	380
6	20191127T110323	109	502	139	744	112	802	380
6	20191127T110323	119	502	139	744	112	802	380
6	20191127T110323	129	502	139	744	112	802	379
6	20191127T110323	139	502	139	744	112	802	379
6	20191127T110323	149	502	139	744	112	802	379
6	20191127T110323	159	503	139	744	112	802	379
6	20191127T110323	169	502	129	768	113	826	383
6	20191127T110323	179	555	137	800	103	869	376
6	20191127T110323	189	554	137	805	104	882	371
6	20191127T110323	199	543	134	797	107	866	374
6	20191127T110323	209	543	135	793	106	848	376
6	20191127T110323	219	540	137	791	105	848	375
6	20191127T110323	229	532	139	793	104	837	386
6	20191127T110323	239	532	139	793	104	837	386
6	20191127T110323	249	532	138	786	106	836	381
6	20191127T110323	259	532	138	786	106	836	381
6	20191127T110323	270	533	137	786	107	836	381
6	20191127T110323	279	533	137	786	107	839	377
6	20191127T110323	289	543	136	794	108	868	364
6	20191127T110323	299	543	136	794	108	866	362
6	20191127T110323	309	543	136	794	108	847	388
6	20191127T110323	319	543	136	794	108	842	387
6	20191127T110323	329	547	134	795	109	846	382
6	20191127T110323	339	544	135	795	109	814	405
6	20191127T110323	349	535	123	763	124	776	400
6	20191127T110323	359	525	119	763	126	774	409
6	20191127T110323	369	520	121	762	124	760	415
6	20191127T110323	379	519	122	760	121	767	407
6	20191127T110323	389	519	122	760	120	796	380
6	20191127T110323	399	519	122	760	120	796	392
6	20191127T110323	409	519	122	760	120	794	394
6	20191127T110323	419	524	123	759	120	806	386
6	20191127T110323	429	525	125	760	119	807	386
6	20191127T110323	459	507	146	742	115	815	374
6	20191127T110323	469	509	146	741	112	815	374
6	20191127T110323	479	514	147	741	110	834	360
6	20191127T110323	489	512	146	752	109	845	355
6	20191127T110323	499	512	147	752	110	858	345
6	20191127T110323	509	512	147	752	110	857	343
6	20191127T110323	519	512	147	752	110	846	350
6	20191127T110323	529	512	147	752	110	823	368
6	20191127T110323	539	513	147	741	110	814	369
6	20191127T110323	549	500	141	734	112	811	368
6	20191127T110323	559	486	139	707	115	775	375
6	20191127T110323	569	475	141	704	121	775	376
6	20191127T110323	579	472	146	701	119	787	363
6	20191127T110323	589	477	145	704	115	789	366
6	20191127T110323	599	477	143	702	113	784	359
6	20191127T110323	609	475	145	712	110	787	369
6	20191127T110323	619	475	143	709	112	787	366
6	20191127T110323	629	475	143	709	112	787	368
6	20191127T110323	639	483	138	711	114	800	361
6	20191127T110323	649	483	138	711	114	800	361
6	20191127T110323	659	486	137	711	114	802	357
6	20191127T110323	669	483	138	728	112	825	364
6	20191127T110323	679	492	144	729	109	826	365
6	20191127T110323	689	492	144	729	109	826	365
6	20191127T110323	699	492	144	729	109	825	364
6	20191127T110323	709	492	144	729	109	825	364
6	20191127T110323	719	492	144	729	109	825	364
6	20191127T110323	729	492	144	729	109	825	364
6	20191127T110427	0	525	147	771	113	872	336
6	20191127T110427	49	587	151	837	85	933	364
6	20191127T110427	59	588	149	838	85	937	335
6	20191127T110427	129	543	143	807	94	873	385
6	20191127T110427	139	546	140	809	95	882	342
6	20191127T110427	229	465	93	686	142	649	419
6	20191127T110427	239	447	92	683	140	665	415
6	20191127T110427	249	447	95	681	140	672	413
6	20191127T110427	259	447	95	681	140	672	412
6	20191127T110427	269	448	96	683	137	675	410
6	20191127T110427	279	449	97	695	136	694	403
6	20191127T110427	289	468	118	718	126	748	398
6	20191127T110427	299	467	115	728	128	768	398
6	20191127T110427	309	469	116	731	126	797	367
6	20191127T110427	319	476	121	732	122	805	363
6	20191127T110427	329	499	132	754	112	815	375
6	20191127T110427	339	499	132	754	112	841	358
6	20191127T110427	349	499	132	754	112	841	355
6	20191127T110427	359	500	132	754	112	842	351
6	20191127T110427	369	500	132	754	112	842	351
6	20191127T110427	379	500	132	754	112	843	352
6	20191127T110427	389	500	132	754	112	843	352
6	20191127T110427	399	500	132	754	112	837	355
6	20191127T110427	409	500	132	754	112	837	355
6	20191127T110427	419	500	132	754	112	837	355
6	20191127T110427	429	500	132	754	112	824	362
6	20191127T110427	439	497	133	754	112	824	362
6	20191127T110427	449	499	133	754	112	824	362
6	20191127T110427	459	499	133	754	112	824	362
6	20191127T110427	469	499	133	754	112	824	362
6	20191127T110427	479	499	133	754	112	824	362
6	20191127T110427	489	499	133	754	112	824	362
6	20191127T110427	499	499	133	754	112	823	365
6	20191127T110427	509	499	133	754	112	823	365
6	20191127T110427	519	499	133	754	112	823	365
6	20191127T110427	529	499	133	754	112	823	365
6	20191127T110427	539	501	131	755	113	829	364
6	20191127T110427	549	501	131	755	113	829	364
6	20191127T110427	559	502	130	754	113	829	363
6	20191127T110427	569	502	130	755	113	829	364
6	20191127T110427	579	502	130	755	113	829	364
6	20191127T110427	589	502	130	755	113	829	364
6	20191127T110427	599	502	130	755	113	829	361
6	20191127T110427	609	511	135	772	104	856	350
6	20191127T110427	619	518	136	770	102	858	345
6	20191127T110427	629	518	136	770	102	858	345
6	20191127T110427	639	523	136	770	103	858	344
6	20191127T110427	649	523	136	770	103	858	344
6	20191127T110427	659	523	136	770	103	851	350
6	20191127T110427	669	523	136	770	103	848	352
6	20191127T110427	679	523	136	770	103	848	352
6	20191127T110427	689	521	136	770	102	848	352
6	20191127T110427	699	516	140	769	101	853	363
6	20191127T110427	709	520	141	768	107	853	361
6	20191127T112700	0	565	126	793	70	834	410
6	20191127T112700	9	582	135	782	85	845	440
6	20191127T112700	19	582	136	782	84	845	440
6	20191127T112700	29	584	136	775	85	844	433
6	20191127T112700	39	584	136	775	85	843	433
6	20191127T112700	49	583	134	775	87	836	428
6	20191127T112700	59	583	134	775	87	836	436
6	20191127T112700	69	567	132	775	89	792	441
6	20191127T112700	79	567	131	774	88	792	441
6	20191127T112700	89	566	132	773	87	792	440
6	20191127T112700	99	565	132	774	87	792	440
6	20191127T112700	109	565	132	774	87	792	440
6	20191127T112700	119	565	132	774	87	792	437
6	20191127T112700	129	566	132	774	87	794	441
6	20191127T112700	139	565	132	774	87	828	440
6	20191127T112700	149	565	132	774	87	833	428
6	20191127T112700	159	575	133	775	84	833	426
6	20191127T112700	169	575	133	775	84	842	415
6	20191127T112700	179	575	133	775	84	842	419
6	20191127T112700	189	575	133	775	84	840	416
6	20191127T112700	199	575	133	775	84	839	415
6	20191127T112700	209	579	134	776	83	840	415
6	20191127T112700	219	579	134	776	83	840	415
6	20191127T112700	229	579	134	776	83	840	415
6	20191127T112700	239	580	134	776	85	837	424
6	20191127T112700	249	580	134	776	85	837	424
6	20191127T112700	259	580	134	776	85	837	424
6	20191127T112700	269	580	134	776	85	837	424
6	20191127T112700	279	580	134	776	85	837	424
6	20191127T112700	289	580	134	776	85	837	424
6	20191127T112700	299	580	134	776	85	836	423
6	20191127T112700	309	580	134	776	85	836	423
6	20191127T112700	319	580	134	776	85	837	423
6	20191127T112700	329	572	130	777	85	810	444
6	20191127T112700	339	572	130	777	85	809	440
6	20191127T112700	349	572	130	777	85	809	440
6	20191127T112700	359	572	130	777	85	809	440
6	20191127T112700	369	572	130	777	85	809	440
6	20191127T112700	379	572	130	777	85	809	435
6	20191127T112700	389	572	130	777	85	809	436
6	20191127T112700	399	572	130	777	85	808	442
6	20191127T112700	409	572	130	777	85	809	441
6	20191127T112700	419	572	130	777	85	809	441
6	20191127T112700	429	572	130	777	85	809	437
6	20191127T112700	439	572	130	777	85	809	437
6	20191127T112700	449	572	130	777	85	809	439
6	20191127T112700	459	572	130	777	85	809	440
6	20191127T112700	469	573	128	781	85	809	442
6	20191127T112700	479	573	128	781	85	809	439
6	20191127T112700	489	573	128	781	85	809	439
6	20191127T112700	499	573	128	781	85	809	439
6	20191127T112700	509	573	128	781	85	809	440
6	20191127T112700	519	573	128	781	85	814	437
6	20191127T112700	529	573	128	781	85	814	437
6	20191127T112700	539	573	128	781	85	814	437
6	20191127T112700	549	580	123	790	77	816	412
6	20191127T112700	559	577	121	789	78	816	411
6	20191127T112700	569	584	121	789	77	838	396
6	20191127T112700	579	595	124	794	73	839	392
6	20191127T112700	589	582	121	783	79	823	403
6	20191127T112700	599	578	121	780	79	805	425
6	20191127T112700	609	578	121	780	79	805	427
6	20191127T112700	619	578	121	780	79	806	421
6	20191127T112700	629	577	121	784	79	806	424
6	20191127T112700	639	577	121	784	79	808	418
6	20191127T112700	649	577	121	784	79	818	399
6	20191127T112700	659	573	124	781	78	817	403
6	20191127T112700	669	525	114	744	99	720	434
6	20191127T112700	679	552	121	774	84	816	403
6	20191127T112700	689	572	134	770	71	846	379
6	20191127T112700	699	572	134	770	71	847	380
6	20191127T112700	709	572	134	770	71	846	379
6	20191127T112700	719	569	133	777	70	845	387
6	20191127T112700	729	569	133	777	70	844	384
6	20191127T112700	739	569	133	777	70	837	392
6	20191127T112757	0	548	137	765	82	811	418
6	20191127T112757	9	576	130	784	76	853	390
6	20191127T112757	19	576	131	788	74	853	393
6	20191127T112757	29	584	126	792	78	863	390
6	20191127T112757	39	588	127	805	80	864	396
6	20191127T112757	49	588	129	798	77	852	404
6	20191127T112757	59	594	131	798	74	872	388
6	20191127T112757	69	594	131	798	74	827	417
6	20191127T112757	79	566	117	764	94	759	408
6	20191127T112757	89	566	117	764	94	755	418
6	20191127T112757	99	566	117	764	94	751	414
6	20191127T112757	109	570	117	765	92	793	399
6	20191127T112757	119	580	121	788	78	819	406
6	20191127T112757	129	580	121	788	78	828	399
6	20191127T112757	139	584	122	795	76	831	401
6	20191127T112757	169	526	133	760	97	767	440
6	20191127T112757	179	533	135	759	96	768	442
6	20191127T112757	189	534	135	755	96	767	440
6	20191127T112757	199	534	133	756	97	771	436
6	20191127T112757	209	534	133	756	97	771	435
6	20191127T112757	219	533	132	765	98	771	440
6	20191127T112757	229	542	132	760	94	771	437
6	20191127T112757	239	541	132	760	93	773	432
6	20191127T112757	249	540	132	770	97	768	446
6	20191127T112757	259	540	132	770	97	769	447
6	20191127T112757	269	552	135	760	93	789	430
6	20191127T112757	279	562	141	763	84	842	399
6	20191127T112757	289	565	143	780	80	845	407
6	20191127T112757	299	566	147	759	85	842	394
6	20191127T112757	309	565	149	760	86	819	413
6	20191127T112757	319	567	146	761	83	818	420
6	20191127T112757	329	566	143	765	85	846	397
6	20191127T112757	339	577	142	792	82	869	400
6	20191127T112757	349	556	134	764	91	807	419
6	20191127T112757	359	552	135	765	90	806	424
6	20191127T112757	369	541	127	755	99	752	445
6	20191127T112757	379	540	128	753	97	768	426
6	20191127T112757	389	542	129	740	94	787	407
6	20191127T112757	399	543	129	741	93	785	416
6	20191127T112757	409	544	129	742	91	792	403
6	20191127T112757	419	544	129	742	91	792	402
6	20191127T112757	429	544	129	742	91	791	402
6	20191127T112757	439	544	129	742	91	791	403
6	20191127T112757	449	544	129	742	91	792	406
6	20191127T113658	0	555	120	791	109	871	349
6	20191127T113658	29	626	131	849	114	939	376
6	20191127T113658	39	623	132	846	112	947	372
6	20191127T113658	49	624	133	843	110	950	354
6	20191127T113658	59	624	133	843	110	950	353
6	20191127T113658	69	624	135	844	109	951	359
6	20191127T113658	79	624	135	844	109	950	363
6	20191127T113658	89	624	135	844	109	950	361
6	20191127T113658	99	624	135	844	109	949	356
6	20191127T113658	109	620	149	836	106	947	352
6	20191127T113658	119	619	145	838	106	936	371
6	20191127T113658	129	621	143	839	107	936	367
6	20191127T113658	139	621	143	837	107	952	345
6	20191127T113658	169	578	143	784	122	806	424
6	20191127T113658	179	580	136	792	127	865	389
6	20191127T113658	189	579	134	790	128	869	382
6	20191127T113658	199	578	134	789	127	870	377
6	20191127T113658	209	578	134	789	127	869	382
6	20191127T113658	219	570	135	790	127	862	390
6	20191127T113658	229	566	132	784	135	841	403
6	20191127T113658	239	554	127	766	139	836	396
6	20191127T113658	249	550	123	760	145	827	400
6	20191127T113658	259	536	117	756	144	826	398
6	20191127T113658	269	532	118	756	143	826	398
6	20191127T113658	279	532	118	756	143	845	387
6	20191127T113658	289	554	134	771	128	843	384
6	20191127T113658	299	550	135	770	127	844	379
6	20191127T113658	309	550	135	770	127	844	375
6	20191127T113658	319	550	135	770	127	846	375
6	20191127T113658	329	550	135	770	127	849	371
6	20191127T113658	339	552	136	769	124	865	354
6	20191127T113658	349	552	136	769	124	865	355
6	20191127T113658	359	552	136	769	124	865	356
6	20191127T113658	369	551	132	774	126	867	360
6	20191127T113658	379	551	132	774	126	867	362
6	20191127T113658	389	554	126	763	122	843	342
6	20191127T113658	399	554	126	763	122	843	342
6	20191127T113658	409	555	128	762	121	857	338
6	20191127T113658	419	558	134	776	113	878	324
6	20191127T113658	429	558	134	776	113	878	324
6	20191127T113658	439	559	134	771	113	876	321
6	20191127T113658	449	559	134	770	112	876	320
6	20191127T113658	459	554	137	769	111	874	319
6	20191127T113658	469	554	137	769	111	871	319
6	20191127T113658	479	554	137	769	111	869	323
6	20191127T113658	489	558	138	761	110	867	319
6	20191127T113658	499	558	138	761	110	867	319
6	20191127T113658	509	551	137	759	109	867	318
6	20191127T113658	519	553	136	760	110	846	339
6	20191127T113658	529	557	134	762	111	852	345
6	20191127T113658	539	557	134	762	111	852	345
6	20191127T113658	549	557	134	762	111	854	331
6	20191127T113658	559	557	134	762	111	877	310
6	20191127T113658	570	559	136	762	110	868	312
6	20191127T113658	579	559	136	762	110	866	320
6	20191127T113658	589	559	136	761	110	866	320
6	20191127T113658	599	570	136	776	102	878	320
6	20191127T113658	619	548	121	761	115	847	335
6	20191127T113658	629	548	121	760	115	847	334
6	20191127T113658	639	548	121	760	115	847	334
6	20191127T113658	649	548	121	760	115	847	334
6	20191127T113658	659	548	121	760	115	845	342
6	20191127T113658	669	548	121	760	115	845	344
6	20191127T113658	679	551	121	762	116	845	345
6	20191127T113658	689	552	119	767	117	859	329
6	20191127T113658	699	562	119	766	118	857	324
6	20191127T113658	709	562	119	766	118	862	321
6	20191127T113658	719	562	119	766	118	862	321
6	20191127T113658	729	560	119	767	118	862	321
6	20191127T113821	0	531	125	755	122	860	343
6	20191127T113821	69	649	125	839	111	935	344
6	20191127T113821	79	645	124	842	113	916	373
6	20191127T113821	89	645	124	842	113	916	373
6	20191127T113821	99	645	124	842	113	927	362
6	20191127T113821	109	644	123	848	113	926	365
6	20191127T113821	119	645	123	846	114	944	340
6	20191127T113821	129	665	122	852	101	966	322
6	20191127T113821	139	667	121	853	105	962	318
6	20191127T113821	149	666	129	859	121	915	383
6	20191127T113821	159	667	138	851	131	908	382
6	20191127T113821	169	650	142	844	131	905	378
6	20191127T113821	179	650	142	844	131	906	380
6	20191127T113821	189	650	140	838	134	914	357
6	20191127T113821	199	650	141	837	134	913	356
6	20191127T113821	209	666	132	849	121	933	359
6	20191127T113821	219	662	133	850	120	934	361
6	20191127T113821	229	658	140	843	126	907	387
6	20191127T113821	239	657	141	842	126	906	388
6	20191127T113821	249	657	141	842	126	906	388
6	20191127T113821	259	667	139	840	123	906	387
6	20191127T113821	269	679	138	851	109	938	348
6	20191127T113821	319	470	81	695	161	649	411
6	20191127T113821	329	469	78	696	153	649	416
6	20191127T113821	339	472	85	689	147	651	410
6	20191127T113821	349	473	88	682	144	651	405
6	20191127T113821	359	473	92	678	140	649	407
6	20191127T113821	369	473	92	678	140	651	406
6	20191127T113821	379	473	92	678	140	651	406
6	20191127T113821	389	473	92	678	140	651	404
6	20191127T113821	399	472	90	680	137	651	405
6	20191127T113821	409	472	90	677	135	655	395
6	20191127T113821	419	472	90	677	135	692	384
6	20191127T113821	429	469	96	688	128	701	390
6	20191127T113821	439	465	96	694	126	723	378
6	20191127T113821	449	495	99	697	127	733	371
6	20191127T113821	459	495	99	697	127	751	362
6	20191127T113821	469	495	100	702	124	755	364
6	20191127T113821	479	495	100	702	124	755	365
6	20191127T113821	489	495	100	702	124	754	368
6	20191127T113821	499	495	100	702	124	756	349
6	20191127T113821	509	495	100	702	124	762	344
6	20191127T113821	519	494	100	701	124	777	332
6	20191127T113821	529	493	103	699	124	783	327
6	20191127T113821	539	493	103	699	124	783	327
6	20191127T113821	549	488	101	706	123	785	335
6	20191127T113821	559	490	104	706	122	787	335
6	20191127T113821	569	488	104	706	124	796	332
6	20191127T113821	579	489	106	708	124	800	329
6	20191127T113821	589	489	105	708	125	800	329
6	20191127T113821	599	501	112	719	129	810	331
6	20191127T113821	609	501	111	718	128	816	329
6	20191127T113821	619	503	110	725	132	841	331
6	20191127T113821	629	502	112	732	129	831	331
6	20191127T113821	639	512	110	732	130	830	336
6	20191127T113821	649	512	111	733	130	830	339
6	20191127T113821	659	512	111	734	130	827	343
6	20191127T113821	669	512	109	732	130	820	336
6	20191127T113821	679	519	107	739	133	828	337
6	20191127T113821	689	522	108	740	131	829	338
6	20191127T113821	699	522	108	740	131	830	334
6	20191127T113821	709	522	108	740	131	830	335
6	20191127T113821	719	522	108	740	131	831	335
6	20191129T103133	0	533	103	739	131	740	424
6	20191129T103133	219	604	108	825	98	877	354
6	20191129T103133	269	602	112	800	124	833	379
6	20191129T103133	279	602	107	793	131	832	376
6	20191129T103133	299	603	112	797	121	879	315
6	20191129T103133	309	603	112	797	121	869	329
6	20191129T103133	319	603	113	800	120	858	351
6	20191129T103133	429	606	107	801	106	862	345
6	20191129T103133	439	605	105	809	111	848	369
6	20191129T103133	459	544	98	751	141	716	417
6	20191129T103133	469	530	98	738	141	716	406
6	20191129T103133	479	519	92	722	139	716	390
6	20191129T103133	489	519	92	722	139	742	385
6	20191129T103133	499	531	91	734	135	752	392
6	20191129T103133	509	531	92	735	135	767	373
6	20191129T103133	519	531	92	735	135	760	379
6	20191129T103133	529	531	92	735	135	760	379
6	20191129T103133	539	532	92	738	133	761	379
6	20191129T103133	549	531	92	738	132	755	380
6	20191129T103133	559	531	92	738	132	755	380
6	20191129T103133	569	537	91	739	135	751	383
6	20191129T103133	579	537	91	739	135	751	383
6	20191129T103133	589	537	91	739	135	746	385
6	20191129T103133	599	537	91	739	135	745	386
6	20191129T103133	609	533	88	736	131	742	387
6	20191129T103133	619	533	88	736	131	742	387
6	20191129T103133	629	533	88	736	131	739	384
6	20191129T103133	639	533	88	736	131	754	376
6	20191129T103133	649	533	88	736	131	751	383
6	20191129T103133	659	533	88	736	131	751	383
6	20191129T103133	669	533	88	736	131	751	383
6	20191129T103133	679	533	88	736	131	747	382
6	20191129T103133	689	533	88	736	131	747	382
6	20191129T103133	699	533	88	733	131	745	387
6	20191129T103133	709	533	93	733	136	743	395
6	20191129T103133	719	535	93	733	139	743	395
6	20191129T103133	729	534	94	732	138	743	394
6	20191129T103133	739	534	94	732	138	743	394
6	20191129T103133	749	534	95	733	138	743	395
6	20191129T103822	0	537	88	737	130	741	337
6	20191129T103822	9	589	98	803	117	801	355
6	20191129T103822	19	635	103	860	92	850	362
6	20191129T103822	29	656	102	822	74	884	296
6	20191129T103822	49	602	94	817	108	821	349
6	20191129T103822	59	601	102	815	106	821	348
6	20191129T103822	69	635	97	836	101	845	339
6	20191129T103822	79	635	97	836	101	845	339
6	20191129T103822	89	635	98	835	101	856	328
6	20191129T103822	99	637	95	835	101	867	317
6	20191129T103822	109	639	94	836	102	867	317
6	20191129T103822	119	639	94	835	102	867	316
6	20191129T103822	129	636	97	835	102	860	325
6	20191129T103822	139	629	100	833	103	841	342
6	20191129T103822	149	629	100	833	103	838	344
6	20191129T103822	159	622	104	830	105	838	342
6	20191129T103822	169	622	105	828	104	839	343
6	20191129T103822	179	618	100	821	112	827	350
6	20191129T103822	189	618	100	819	111	827	345
6	20191129T103822	199	617	102	819	111	827	344
6	20191129T103822	209	619	101	821	105	827	345
6	20191129T103822	219	620	103	823	101	827	347
6	20191129T103822	229	620	103	823	101	827	347
6	20191129T103822	239	620	101	821	106	827	345
6	20191129T103822	249	620	101	821	106	827	345
6	20191129T103822	259	625	99	823	109	827	345
6	20191129T103822	269	625	99	823	109	822	350
6	20191129T103822	279	625	99	823	109	816	356
6	20191129T103822	289	606	95	805	118	801	354
6	20191129T103822	299	602	94	802	120	793	360
6	20191129T103822	309	604	94	802	120	811	348
6	20191129T103822	339	564	88	775	145	746	366
6	20191129T103822	349	562	89	772	143	733	366
6	20191129T103822	359	561	86	769	144	729	365
6	20191129T103822	369	559	84	756	149	715	364
6	20191129T103822	379	559	83	756	149	698	360
6	20191129T103822	389	545	82	750	146	693	356
6	20191129T103822	399	546	81	740	146	682	354
6	20191129T103822	409	545	81	741	145	705	355
6	20191129T103822	419	550	87	769	135	700	374
6	20191129T103822	429	548	86	770	135	700	375
6	20191129T103822	439	543	85	753	142	701	357
6	20191129T103822	449	535	85	750	140	701	357
6	20191129T103822	459	535	85	747	139	695	347
6	20191129T103822	469	538	85	746	139	683	373
6	20191129T103822	479	539	85	745	143	683	373
6	20191129T103822	489	539	85	745	143	683	375
6	20191129T103822	499	526	82	720	141	699	349
6	20191129T103822	509	526	83	718	140	687	360
6	20191129T103822	519	526	82	728	139	709	354
6	20191129T103822	529	565	90	757	130	749	352
6	20191129T103822	539	560	87	750	131	726	360
6	20191129T103822	549	558	87	747	129	702	371
6	20191129T103822	559	545	88	742	130	698	369
6	20191129T103822	569	545	88	742	130	698	369
6	20191129T103822	579	536	87	744	130	667	388
6	20191129T103822	589	534	86	744	133	667	388
6	20191129T103822	599	535	84	741	133	667	387
6	20191129T103822	659	554	88	753	127	744	349
6	20191129T103822	669	556	88	749	128	723	359
6	20191129T103822	679	556	88	749	128	716	362
6	20191129T103822	689	556	88	749	128	716	362
6	20191129T103822	699	547	88	742	131	702	368
6	20191129T103822	709	547	88	742	131	699	375
6	20191129T103822	719	540	89	744	130	699	377
6	20191129T103822	729	537	87	744	130	699	377
6	20191129T105514	0	587	91	755	125	729	354
6	20191129T105514	9	606	94	789	131	775	386
6	20191129T105514	19	605	97	799	125	774	392
6	20191129T105514	29	606	98	794	123	775	388
6	20191129T105514	39	606	97	791	126	775	385
6	20191129T105514	49	606	97	791	126	775	385
6	20191129T105514	59	600	96	788	121	775	383
6	20191129T105514	69	600	96	788	121	775	383
6	20191129T105514	79	600	102	787	129	772	389
6	20191129T105514	89	599	104	783	125	773	388
6	20191129T105514	99	600	104	783	125	783	382
6	20191129T105514	109	599	106	784	123	783	382
6	20191129T105514	119	604	106	786	119	783	381
6	20191129T105514	129	604	106	787	119	783	381
6	20191129T105514	139	604	106	787	120	783	381
6	20191129T105514	149	604	106	787	120	783	382
6	20191129T105514	159	604	107	787	119	783	382
6	20191129T105514	169	603	108	785	118	783	381
6	20191129T105514	179	603	108	785	118	783	381
6	20191129T105514	189	603	108	785	118	783	381
6	20191129T105514	199	600	107	787	118	783	381
6	20191129T105514	209	604	106	786	119	783	381
6	20191129T105514	219	604	106	786	119	783	380
6	20191129T105514	229	604	106	786	119	796	373
6	20191129T105514	239	604	106	786	119	796	373
6	20191129T105514	249	607	108	788	120	797	376
6	20191129T105514	259	607	108	788	120	797	376
6	20191129T105514	269	617	110	801	116	816	376
6	20191129T105514	299	601	108	782	141	770	394
6	20191129T105514	309	593	109	778	144	771	401
6	20191129T105514	349	609	110	787	126	814	372
6	20191129T105514	359	617	107	792	124	812	375
6	20191129T105514	369	616	104	801	119	814	373
6	20191129T105514	379	618	107	818	114	814	385
6	20191129T105514	389	618	107	818	114	814	390
6	20191129T105514	399	623	107	817	114	814	389
6	20191129T105514	409	623	107	817	114	814	389
6	20191129T105514	419	623	107	817	114	814	386
6	20191129T105514	429	618	108	819	113	814	388
6	20191129T105514	439	627	109	824	116	826	391
6	20191129T105514	449	627	109	824	116	826	391
6	20191129T105514	459	629	109	822	114	823	393
6	20191129T105514	469	629	105	814	106	810	387
6	20191129T105514	479	614	99	803	109	812	370
6	20191129T105514	489	618	98	803	110	824	359
6	20191129T105514	499	620	100	805	113	825	360
6	20191129T105514	509	620	100	805	113	829	361
6	20191129T105514	519	615	109	796	114	825	366
6	20191129T105514	529	617	107	798	111	826	361
6	20191129T105514	539	617	107	798	111	818	363
6	20191129T105514	549	613	107	798	111	815	364
6	20191129T105514	559	613	107	798	111	815	364
6	20191129T105514	569	613	107	798	111	822	362
6	20191129T105514	579	613	107	798	111	821	357
6	20191129T105514	589	613	107	798	111	820	365
6	20191129T105514	599	613	107	798	111	820	365
6	20191129T105514	609	615	106	798	111	817	362
6	20191129T105514	619	615	106	798	111	817	362
6	20191129T105514	629	643	105	824	69	858	315
6	20191129T105514	639	641	104	818	74	857	311
6	20191129T105514	649	634	103	813	79	841	316
6	20191129T105514	659	617	93	792	107	799	326
6	20191129T105514	669	610	87	789	113	749	352
6	20191129T105514	679	602	83	779	116	750	345
6	20191129T105514	689	601	86	778	111	774	344
6	20191129T105514	699	601	86	778	111	775	347
6	20191129T105514	709	591	92	767	118	763	352
6	20191129T105514	719	592	92	765	118	761	350
6	20191129T105514	729	592	92	765	118	761	350
6	20191129T105514	739	592	92	764	118	765	344
6	20191129T110558	0	555	129	761	109	789	382
6	20191129T110558	9	618	135	832	90	864	386
6	20191129T110558	19	618	135	834	90	857	399
6	20191129T110558	29	616	136	834	95	852	400
6	20191129T110558	39	608	136	826	95	830	410
6	20191129T110558	49	601	136	819	95	828	406
6	20191129T110558	59	601	136	819	95	824	409
6	20191129T110558	69	601	136	819	95	824	409
6	20191129T110558	79	601	136	819	95	834	403
6	20191129T110558	89	601	137	819	97	836	401
6	20191129T110558	99	601	137	819	97	836	401
6	20191129T110558	109	601	137	819	97	834	405
6	20191129T110558	119	595	137	815	95	833	402
6	20191129T110558	129	595	137	815	95	828	406
6	20191129T110558	139	595	137	815	95	828	406
6	20191129T110558	149	595	137	815	95	813	417
6	20191129T110558	159	595	137	815	95	813	417
6	20191129T110558	169	582	137	803	102	813	408
6	20191129T110558	179	582	137	803	102	813	408
6	20191129T110558	189	582	137	803	102	813	410
6	20191129T110558	199	581	135	799	106	806	410
6	20191129T110558	209	581	135	799	106	803	414
6	20191129T110558	219	581	135	799	106	796	416
6	20191129T110558	229	573	134	790	107	789	413
6	20191129T110558	239	565	134	772	115	768	416
6	20191129T110558	249	565	134	772	115	757	423
6	20191129T110558	259	552	133	762	114	720	445
6	20191129T110558	269	552	133	762	114	742	431
6	20191129T110558	279	564	134	767	110	755	428
6	20191129T110558	289	575	138	776	103	765	430
6	20191129T110558	299	558	138	774	108	752	438
6	20191129T110558	309	558	138	774	108	760	434
6	20191129T110558	319	558	137	773	108	761	431
6	20191129T110558	329	558	137	773	108	761	431
6	20191129T110558	339	558	137	773	108	761	431
6	20191129T110558	349	558	137	773	108	760	435
6	20191129T110558	359	558	137	773	108	770	427
6	20191129T110558	369	566	150	792	93	792	431
6	20191129T110558	379	571	151	798	90	800	430
6	20191129T110558	389	579	158	804	83	813	424
6	20191129T110558	399	579	158	804	83	812	421
6	20191129T110558	409	578	158	798	87	812	416
6	20191129T110558	419	579	157	801	87	812	422
6	20191129T110558	429	574	157	797	87	812	418
6	20191129T110558	439	555	146	772	99	774	420
6	20191129T110558	449	545	144	766	98	764	422
6	20191129T110558	459	531	138	754	105	747	420
6	20191129T110558	469	522	138	744	106	726	428
6	20191129T110558	479	522	138	744	106	728	427
6	20191129T110558	489	522	138	744	106	732	429
6	20191129T110558	499	525	134	746	107	732	430
6	20191129T110558	529	521	128	731	124	694	439
6	20191129T110558	589	524	116	721	136	646	436
6	20191129T110558	599	530	123	740	121	686	422
6	20191129T110558	609	539	124	741	120	724	410
6	20191129T110558	619	552	130	757	116	753	408
6	20191129T110558	629	552	130	757	116	747	413
6	20191129T110558	639	552	128	758	116	744	417
6	20191129T110558	649	542	127	749	115	733	414
6	20191129T110558	659	542	127	749	115	733	416
6	20191129T110558	669	542	127	749	115	733	416
6	20191129T110558	679	542	127	749	115	741	412
6	20191129T110558	689	550	127	759	113	760	406
6	20191129T110558	699	559	127	767	113	760	412
6	20191129T110558	709	559	127	767	113	767	408
6	20191129T110558	719	559	127	767	113	767	408
6	20191129T110558	729	557	129	767	112	767	408
6	20191129T110558	739	557	129	767	112	767	408
6	20191129T110558	749	557	129	767	112	767	408
6	20191129T110732	9	528	140	747	107	783	399
6	20191129T110732	19	530	147	759	103	794	399
6	20191129T110732	39	473	99	706	131	673	418
6	20191129T110732	49	473	99	706	131	665	414
6	20191129T110732	59	471	100	706	130	665	413
6	20191129T110732	69	489	131	730	104	697	421
6	20191129T110732	79	511	137	750	111	733	421
6	20191129T110732	89	518	142	751	108	751	417
6	20191129T110732	99	517	144	751	107	758	412
6	20191129T110732	109	517	144	751	107	758	412
6	20191129T110732	119	517	144	751	107	758	412
6	20191129T110732	129	516	144	751	107	758	412
6	20191129T110732	139	516	144	751	107	758	415
6	20191129T110732	149	508	139	753	109	752	415
6	20191129T110732	159	489	126	743	107	704	428
6	20191129T110732	289	525	121	755	123	752	402
6	20191129T110732	299	525	121	755	123	757	404
6	20191129T110732	309	524	121	754	125	757	404
6	20191129T110732	319	524	121	754	125	757	404
6	20191129T110732	329	524	121	754	125	757	404
6	20191129T110732	339	524	121	754	125	757	404
6	20191129T110732	349	519	118	755	126	744	412
6	20191129T110732	359	519	118	755	126	744	412
6	20191129T110732	369	515	120	754	127	738	416
6	20191129T110732	379	515	119	757	128	727	420
6	20191129T110732	389	515	119	757	128	722	419
6	20191129T110732	399	513	117	757	128	718	425
6	20191129T110732	409	512	117	757	128	730	416
6	20191129T110732	419	512	117	757	128	730	414
6	20191129T110732	429	509	114	756	130	730	415
6	20191129T110732	439	510	114	756	130	729	415
6	20191129T110732	449	510	114	756	130	729	415
6	20191129T110732	459	510	114	756	130	729	415
6	20191129T110732	469	506	113	754	130	723	417
6	20191129T110732	479	500	109	722	133	720	398
6	20191129T110732	489	498	107	717	131	681	399
6	20191129T110732	499	490	104	714	129	673	403
6	20191129T110732	509	496	87	739	138	663	422
6	20191129T110732	519	503	91	744	144	662	427
6	20191129T110732	629	560	111	816	129	737	440
6	20191129T110732	639	567	116	833	118	768	440
6	20191129T110732	699	555	114	810	117	785	413
6	20191129T110732	709	553	117	805	117	782	409
[truncated: 1,742 more rows]
